# Supplementary material for: A multiscale computational model predicts distribution of anti-angiogenic isoform VEGF165b in peripheral arterial disease in human and mouse
Source: Sci Rep. 2016 Nov 17;6:37030. doi: 10.1038/srep37030 (PMC5113071; doi:10.1038/srep37030)
Supplement: Supplementary Information [file srep37030-s2.xml]

<?xml version="1.0" encoding="UTF-8"?>
<sbml xmlns="http://www.sbml.org/sbml/level2/version4" level="2" version="4">
  <annotation>
    <SimBiology xmlns="http://www.mathworks.com">
      <Version Major="5" Minor="1" Point="0"/>
    </SimBiology>
  </annotation>
  <model id="mw33b050cf_ead0_4406_b64c_c013a9fc4e7a" name="Three Compartment Model">
    <listOfUnitDefinitions>
      <unitDefinition id="MWBUILTINUNIT_liter" name="liter">
        <listOfUnits>
          <unit kind="metre" exponent="3"/>
          <unit kind="dimensionless" multiplier="0.001"/>
        </listOfUnits>
      </unitDefinition>
      <unitDefinition id="MWDERIVEDUNIT_centimeter___2" name="centimeter^2">
        <listOfUnits>
          <unit kind="metre" exponent="2"/>
          <unit kind="dimensionless" multiplier="0.0001"/>
        </listOfUnits>
      </unitDefinition>
      <unitDefinition id="MWBUILTINUNIT_molarity" name="molarity">
        <listOfUnits>
          <unit kind="metre" exponent="-3"/>
          <unit kind="mole"/>
          <unit kind="dimensionless" multiplier="1000"/>
        </listOfUnits>
      </unitDefinition>
      <unitDefinition id="MWDERIVEDUNIT_molecule__mole" name="molecule/mole">
        <listOfUnits>
          <unit kind="dimensionless" multiplier="1.66053872801495e-24"/>
        </listOfUnits>
      </unitDefinition>
      <unitDefinition id="MWBUILTINPREFIX_milli_MWBUILTINUNIT_liter" name="milliliter">
        <listOfUnits>
          <unit kind="metre" exponent="3"/>
          <unit kind="dimensionless" multiplier="1e-06"/>
        </listOfUnits>
      </unitDefinition>
      <unitDefinition id="MWDERIVEDUNIT_1__second" name="1/second">
        <listOfUnits>
          <unit kind="second" exponent="-1"/>
          <unit kind="dimensionless"/>
        </listOfUnits>
      </unitDefinition>
      <unitDefinition id="MWDERIVEDUNIT_1__mole__centimeter___2_second" name="1/((mole/centimeter^2)*second)">
        <listOfUnits>
          <unit kind="metre" exponent="2"/>
          <unit kind="mole" exponent="-1"/>
          <unit kind="second" exponent="-1"/>
          <unit kind="dimensionless" multiplier="0.0001"/>
        </listOfUnits>
      </unitDefinition>
      <unitDefinition id="MWDERIVEDUNIT_1__molarity_second" name="1/(molarity*second)">
        <listOfUnits>
          <unit kind="metre" exponent="3"/>
          <unit kind="mole" exponent="-1"/>
          <unit kind="second" exponent="-1"/>
          <unit kind="dimensionless" multiplier="0.001"/>
        </listOfUnits>
      </unitDefinition>
      <unitDefinition id="MWDERIVEDUNIT_1__mole_second" name="1/(mole*second)">
        <listOfUnits>
          <unit kind="mole" exponent="-1"/>
          <unit kind="second" exponent="-1"/>
          <unit kind="dimensionless"/>
        </listOfUnits>
      </unitDefinition>
      <unitDefinition id="MWDERIVEDUNIT_milliliter__liter" name="milliliter/liter">
        <listOfUnits>
          <unit kind="dimensionless" multiplier="0.001"/>
        </listOfUnits>
      </unitDefinition>
      <unitDefinition id="MWDERIVEDUNIT_nanomolarity__molarity" name="nanomolarity/molarity">
        <listOfUnits>
          <unit kind="dimensionless" multiplier="1e-09"/>
        </listOfUnits>
      </unitDefinition>
      <unitDefinition id="MWDERIVEDUNIT_micromolarity__molarity" name="micromolarity/molarity">
        <listOfUnits>
          <unit kind="dimensionless" multiplier="1e-06"/>
        </listOfUnits>
      </unitDefinition>
      <unitDefinition id="MWDERIVEDUNIT_picomolarity__molarity" name="picomolarity/molarity">
        <listOfUnits>
          <unit kind="dimensionless" multiplier="1e-12"/>
        </listOfUnits>
      </unitDefinition>
    </listOfUnitDefinitions>
    <listOfCompartments>
      <compartment id="mw84ba9ae3_ef4f_4ade_a600_ef81ec965804" name="Normal" size="1" units="MWBUILTINUNIT_liter">
        <annotation>
          <SimBiology xmlns="http://www.mathworks.com">
            <Unit/>
          </SimBiology>
        </annotation>
      </compartment>
      <compartment id="mw2c7443a1_1628_46db_91ef_415dc1e8d956" name="Blood" size="1" units="MWBUILTINUNIT_liter">
        <annotation>
          <SimBiology xmlns="http://www.mathworks.com">
            <Unit/>
          </SimBiology>
        </annotation>
      </compartment>
      <compartment id="mw61c03a0e_6de8_4f8b_8ea4_c8d8f370858c" name="Diseased" size="1" units="MWBUILTINUNIT_liter">
        <annotation>
          <SimBiology xmlns="http://www.mathworks.com">
            <Unit/>
          </SimBiology>
        </annotation>
      </compartment>
    </listOfCompartments>
    <listOfSpecies>
      <species id="mw960128f2_f669_4c8b_b0c9_98963636c26b" name="MECM" compartment="mw84ba9ae3_ef4f_4ade_a600_ef81ec965804" initialAmount="0"/>
      <species id="mwaaf8dba9_d057_452a_b140_d4ec377357ee" name="MEBM" compartment="mw84ba9ae3_ef4f_4ade_a600_ef81ec965804" initialAmount="0"/>
      <species id="mwd467b610_6961_4b95_90e3_29644ae3cac2" name="MPBM" compartment="mw84ba9ae3_ef4f_4ade_a600_ef81ec965804" initialAmount="0"/>
      <species id="mw4533c986_3e47_4bf3_a504_97de70b08309" name="V165:MECM" compartment="mw84ba9ae3_ef4f_4ade_a600_ef81ec965804" initialAmount="0" substanceUnits="mole" hasOnlySubstanceUnits="true"/>
      <species id="mw3505b384_d736_41d5_986e_237086a3474b" name="V165:MEBM" compartment="mw84ba9ae3_ef4f_4ade_a600_ef81ec965804" initialAmount="0" substanceUnits="mole" hasOnlySubstanceUnits="true"/>
      <species id="mwa20d0766_9f84_464c_9b03_8b48925e8112" name="V165:MPBM" compartment="mw84ba9ae3_ef4f_4ade_a600_ef81ec965804" initialAmount="0" substanceUnits="mole" hasOnlySubstanceUnits="true"/>
      <species id="mwb072ceea_cd4c_47f5_a7b6_6a56c4e676b7" name="V121" compartment="mw84ba9ae3_ef4f_4ade_a600_ef81ec965804" initialAmount="0" substanceUnits="mole" hasOnlySubstanceUnits="true"/>
      <species id="mw3167ea31_4447_419a_975d_3040288e25e5" name="V165" compartment="mw84ba9ae3_ef4f_4ade_a600_ef81ec965804" initialAmount="0" substanceUnits="mole" hasOnlySubstanceUnits="true"/>
      <species id="mw35b17ba8_0007_4d75_9bfa_6ed077b63880" name="sR1" compartment="mw84ba9ae3_ef4f_4ade_a600_ef81ec965804" initialAmount="0" substanceUnits="mole" hasOnlySubstanceUnits="true"/>
      <species id="mw97309779_7bf6_4087_80e1_83a38f9ccbd8" name="sR1:MECM" compartment="mw84ba9ae3_ef4f_4ade_a600_ef81ec965804" initialAmount="0" substanceUnits="mole" hasOnlySubstanceUnits="true"/>
      <species id="mw593f2127_38ad_4861_8b61_e51069dd91df" name="sR1:MEBM" compartment="mw84ba9ae3_ef4f_4ade_a600_ef81ec965804" initialAmount="0" substanceUnits="mole" hasOnlySubstanceUnits="true"/>
      <species id="mw9fc07df1_828f_4c43_98c5_7ef9231400cc" name="sR1:MPBM" compartment="mw84ba9ae3_ef4f_4ade_a600_ef81ec965804" initialAmount="0" substanceUnits="mole" hasOnlySubstanceUnits="true"/>
      <species id="mw77353be2_9fe6_4bb3_85fa_670df92f16f0" name="V165:sR1" compartment="mw84ba9ae3_ef4f_4ade_a600_ef81ec965804" initialAmount="0" substanceUnits="mole" hasOnlySubstanceUnits="true"/>
      <species id="mw858f04b6_4e36_4b6d_aef5_a1378dae84dd" name="V121:sR1" compartment="mw84ba9ae3_ef4f_4ade_a600_ef81ec965804" initialAmount="0" substanceUnits="mole" hasOnlySubstanceUnits="true"/>
      <species id="mwcbe8b0b2_915b_48c5_ada8_6e9ff97ca928" name="V165_pM" compartment="mw84ba9ae3_ef4f_4ade_a600_ef81ec965804" initialConcentration="0" substanceUnits="mole">
        <annotation>
          <SimBiology xmlns="http://www.mathworks.com">
            <Unit Numerator="mole" Denominator="liter"/>
          </SimBiology>
        </annotation>
      </species>
      <species id="mw0cc55483_3f82_443b_bf93_1fc0014999c6" name="V121_pM" compartment="mw84ba9ae3_ef4f_4ade_a600_ef81ec965804" initialConcentration="0" substanceUnits="mole">
        <annotation>
          <SimBiology xmlns="http://www.mathworks.com">
            <Unit Numerator="mole" Denominator="liter"/>
          </SimBiology>
        </annotation>
      </species>
      <species id="mwce60f284_1dd6_41c0_a3d1_767113e3d6b8" name="VEGF165_121_total_norm_pM" compartment="mw84ba9ae3_ef4f_4ade_a600_ef81ec965804" initialConcentration="0" substanceUnits="mole">
        <annotation>
          <SimBiology xmlns="http://www.mathworks.com">
            <Unit Numerator="mole" Denominator="liter"/>
          </SimBiology>
        </annotation>
      </species>
      <species id="mwdb86ffc8_2408_43da_a2ea_e4afc0bc1b70" name="sR1_pM" compartment="mw84ba9ae3_ef4f_4ade_a600_ef81ec965804" initialConcentration="0" substanceUnits="mole">
        <annotation>
          <SimBiology xmlns="http://www.mathworks.com">
            <Unit Numerator="mole" Denominator="liter"/>
          </SimBiology>
        </annotation>
      </species>
      <species id="mwe516a21c_9759_4976_a94c_a189e709a79f" name="hVEGF_sR1_pM" compartment="mw84ba9ae3_ef4f_4ade_a600_ef81ec965804" initialConcentration="0" substanceUnits="mole">
        <annotation>
          <SimBiology xmlns="http://www.mathworks.com">
            <Unit Numerator="mole" Denominator="liter"/>
          </SimBiology>
        </annotation>
      </species>
      <species id="mwc94193c5_fe03_4bea_a82b_316407ab9871" name="V165b" compartment="mw84ba9ae3_ef4f_4ade_a600_ef81ec965804" initialAmount="0" substanceUnits="mole" hasOnlySubstanceUnits="true"/>
      <species id="mw2ac7990f_01c6_4c04_8a50_3d79ae60efec" name="V165b:MPBM" compartment="mw84ba9ae3_ef4f_4ade_a600_ef81ec965804" initialAmount="0" substanceUnits="mole" hasOnlySubstanceUnits="true"/>
      <species id="mw713b632a_ed35_4691_b647_3aa9075b40d5" name="V165b:MECM" compartment="mw84ba9ae3_ef4f_4ade_a600_ef81ec965804" initialAmount="0" substanceUnits="mole" hasOnlySubstanceUnits="true"/>
      <species id="mw6a51031f_b5b4_4e25_93d1_1e369cdb498c" name="V165b:MEBM" compartment="mw84ba9ae3_ef4f_4ade_a600_ef81ec965804" initialAmount="0" substanceUnits="mole" hasOnlySubstanceUnits="true"/>
      <species id="mw3fac677e_532c_488e_8a8b_354a0b39ddb4" name="R1" compartment="mw84ba9ae3_ef4f_4ade_a600_ef81ec965804" initialAmount="0" substanceUnits="mole" hasOnlySubstanceUnits="true"/>
      <species id="mw1dac59a6_eaab_48cf_80be_6effb78002d1" name="V165b:R1" compartment="mw84ba9ae3_ef4f_4ade_a600_ef81ec965804" initialAmount="0" substanceUnits="mole" hasOnlySubstanceUnits="true"/>
      <species id="mwf4be6bc1_b62d_4057_9a5e_71e0490f1507" name="R2" compartment="mw84ba9ae3_ef4f_4ade_a600_ef81ec965804" initialAmount="0" substanceUnits="mole" hasOnlySubstanceUnits="true"/>
      <species id="mw90e79167_cd05_4595_b881_f0ed02963cd3" name="V165b:R2" compartment="mw84ba9ae3_ef4f_4ade_a600_ef81ec965804" initialAmount="0" substanceUnits="mole" hasOnlySubstanceUnits="true"/>
      <species id="mwb2282199_7fd4_4ddb_97c3_fc03366f96df" name="V165b:sR1" compartment="mw84ba9ae3_ef4f_4ade_a600_ef81ec965804" initialAmount="0" substanceUnits="mole" hasOnlySubstanceUnits="true"/>
      <species id="mw8d7a2207_a6cb_4aa7_8d8b_17f2b85bf3e1" name="N1" compartment="mw84ba9ae3_ef4f_4ade_a600_ef81ec965804" initialAmount="0" substanceUnits="mole" hasOnlySubstanceUnits="true"/>
      <species id="mw6fe83828_39be_44f9_a096_792de65ba394" name="V165:R2" compartment="mw84ba9ae3_ef4f_4ade_a600_ef81ec965804" initialAmount="0" substanceUnits="mole" hasOnlySubstanceUnits="true"/>
      <species id="mw2c29137d_35ab_4905_be34_941a83fb90d1" name="V165:R1" compartment="mw84ba9ae3_ef4f_4ade_a600_ef81ec965804" initialAmount="0" substanceUnits="mole" hasOnlySubstanceUnits="true"/>
      <species id="mw70b1ab90_0967_458a_ae0c_344e3df25fac" name="V165:N1" compartment="mw84ba9ae3_ef4f_4ade_a600_ef81ec965804" initialAmount="0" substanceUnits="mole" hasOnlySubstanceUnits="true"/>
      <species id="mw833bd213_732f_4f2b_be30_ee2fe4f04974" name="V121:R1" compartment="mw84ba9ae3_ef4f_4ade_a600_ef81ec965804" initialAmount="0" substanceUnits="mole" hasOnlySubstanceUnits="true"/>
      <species id="mw15821f65_ee0a_428c_a089_49d56ab89521" name="V121:R2" compartment="mw84ba9ae3_ef4f_4ade_a600_ef81ec965804" initialAmount="0" substanceUnits="mole" hasOnlySubstanceUnits="true"/>
      <species id="mw8cbc1a28_fc0f_41fa_aed2_e07e87a7b902" name="V121:R1:N1" compartment="mw84ba9ae3_ef4f_4ade_a600_ef81ec965804" initialAmount="0" substanceUnits="mole" hasOnlySubstanceUnits="true"/>
      <species id="mw63caa2b7_5537_4dcf_9b32_e93227542edb" name="R1:N1" compartment="mw84ba9ae3_ef4f_4ade_a600_ef81ec965804" initialAmount="0" substanceUnits="mole" hasOnlySubstanceUnits="true"/>
      <species id="mwc67ed8ae_87b0_4bc8_ba2d_4fd8dab0c54a" name="V121:sR1:N1" compartment="mw84ba9ae3_ef4f_4ade_a600_ef81ec965804" initialAmount="0" substanceUnits="mole" hasOnlySubstanceUnits="true"/>
      <species id="mw512d07ce_e3ee_4265_b8c2_38963b0b7499" name="sR1:N1" compartment="mw84ba9ae3_ef4f_4ade_a600_ef81ec965804" initialAmount="0" substanceUnits="mole" hasOnlySubstanceUnits="true"/>
      <species id="mw001bcfd6_53bb_4b94_a1cc_a27c526c0c20" name="R2:V121" compartment="mw84ba9ae3_ef4f_4ade_a600_ef81ec965804" initialAmount="0" substanceUnits="mole" hasOnlySubstanceUnits="true"/>
      <species id="mw85043a05_dad5_4e3e_b29b_9eb7ad70d2ed" name="V165:R2:N1" compartment="mw84ba9ae3_ef4f_4ade_a600_ef81ec965804" initialAmount="0" substanceUnits="mole" hasOnlySubstanceUnits="true"/>
      <species id="mw4f1ae2c3_e02c_41a0_b720_b1949b0cf2ff" name="V165b_pM" compartment="mw84ba9ae3_ef4f_4ade_a600_ef81ec965804" initialConcentration="0" substanceUnits="mole">
        <annotation>
          <SimBiology xmlns="http://www.mathworks.com">
            <Unit Numerator="mole" Denominator="liter"/>
          </SimBiology>
        </annotation>
      </species>
      <species id="mw715ae830_da46_4bb6_9d86_fa3a53105944" name="antiV165b_Drug" compartment="mw84ba9ae3_ef4f_4ade_a600_ef81ec965804" initialAmount="0"/>
      <species id="mw5e14915d_c811_4f4c_9255_ca0bc9a16c42" name="V165b:antiV165b_Drug" compartment="mw84ba9ae3_ef4f_4ade_a600_ef81ec965804" initialAmount="0"/>
      <species id="mwf25e0e3e_7ecf_4d99_98ae_7543a85bcc13" name="V165b.antiV165b_Drug" compartment="mw84ba9ae3_ef4f_4ade_a600_ef81ec965804" initialAmount="0"/>
      <species id="mw7d081f0c_582c_4d28_b868_a4de09cba829" name="R1_L_norm" compartment="mw2c7443a1_1628_46db_91ef_415dc1e8d956" initialAmount="0" substanceUnits="mole" hasOnlySubstanceUnits="true"/>
      <species id="mw473a7d02_abea_45ae_a0b2_6e49e553d2a7" name="R2_L_norm" compartment="mw2c7443a1_1628_46db_91ef_415dc1e8d956" initialAmount="0" substanceUnits="mole" hasOnlySubstanceUnits="true"/>
      <species id="mwc45bb1c9_1013_4e0c_ae0f_7bde61e046db" name="N1_L_norm" compartment="mw2c7443a1_1628_46db_91ef_415dc1e8d956" initialAmount="0" substanceUnits="mole" hasOnlySubstanceUnits="true"/>
      <species id="mwf5f06aa3_d4fb_488f_be90_76aaaf053dff" name="R1_L_norm:N1_L_norm" compartment="mw2c7443a1_1628_46db_91ef_415dc1e8d956" initialAmount="0" substanceUnits="mole" hasOnlySubstanceUnits="true"/>
      <species id="mw1ccc1495_a312_4674_afa9_c12669a0e23d" name="R1_L_dis" compartment="mw2c7443a1_1628_46db_91ef_415dc1e8d956" initialAmount="0" substanceUnits="mole" hasOnlySubstanceUnits="true"/>
      <species id="mw3c95378c_da03_4876_95bd_92240dbaa271" name="R2_L_dis" compartment="mw2c7443a1_1628_46db_91ef_415dc1e8d956" initialAmount="0" substanceUnits="mole" hasOnlySubstanceUnits="true"/>
      <species id="mw1e1758d3_a02c_4b80_9656_fa40728166bc" name="N1_L_dis" compartment="mw2c7443a1_1628_46db_91ef_415dc1e8d956" initialAmount="0" substanceUnits="mole" hasOnlySubstanceUnits="true"/>
      <species id="mw7538bad5_7472_42a9_a89d_9819036d9c74" name="R1_L_dis:N1_L_dis" compartment="mw2c7443a1_1628_46db_91ef_415dc1e8d956" initialAmount="0" substanceUnits="mole" hasOnlySubstanceUnits="true"/>
      <species id="mwecb56797_faf8_48a3_baaf_a89db04111aa" name="V165" compartment="mw2c7443a1_1628_46db_91ef_415dc1e8d956" initialAmount="0" substanceUnits="mole" hasOnlySubstanceUnits="true"/>
      <species id="mw4c5ebcce_a8f5_4624_8978_7a53e8993bd2" name="V121" compartment="mw2c7443a1_1628_46db_91ef_415dc1e8d956" initialAmount="0" substanceUnits="mole" hasOnlySubstanceUnits="true"/>
      <species id="mwcfb35ca6_73c6_4bce_9dd0_763114f14e97" name="V165:R1_L_norm" compartment="mw2c7443a1_1628_46db_91ef_415dc1e8d956" initialAmount="0" substanceUnits="mole" hasOnlySubstanceUnits="true"/>
      <species id="mwbc9d95f9_d96d_4445_bc53_f4f193419fb0" name="V165:R2_L_norm" compartment="mw2c7443a1_1628_46db_91ef_415dc1e8d956" initialAmount="0" substanceUnits="mole" hasOnlySubstanceUnits="true"/>
      <species id="mw54fa85cf_2fbe_4a47_9b7e_91d5b9a26b32" name="V165:N1_L_norm" compartment="mw2c7443a1_1628_46db_91ef_415dc1e8d956" initialAmount="0" substanceUnits="mole" hasOnlySubstanceUnits="true"/>
      <species id="mwfd76c7be_fa1c_4038_828b_b20d1971b4a9" name="R2_L_norm:V165:N1_L_norm" compartment="mw2c7443a1_1628_46db_91ef_415dc1e8d956" initialAmount="0" substanceUnits="mole" hasOnlySubstanceUnits="true"/>
      <species id="mweefe5586_d882_448e_bf57_805e2ae91fdb" name="R1_L_norm:V121" compartment="mw2c7443a1_1628_46db_91ef_415dc1e8d956" initialAmount="0" substanceUnits="mole" hasOnlySubstanceUnits="true"/>
      <species id="mwdcda0b26_c039_4d52_af93_b7c6d7c2b260" name="R2_L_norm:V121" compartment="mw2c7443a1_1628_46db_91ef_415dc1e8d956" initialAmount="0" substanceUnits="mole" hasOnlySubstanceUnits="true"/>
      <species id="mwb100b620_6c77_45b8_bf73_5c3b2645ed65" name="V121:R1_L_norm:N1_L_norm" compartment="mw2c7443a1_1628_46db_91ef_415dc1e8d956" initialAmount="0" substanceUnits="mole" hasOnlySubstanceUnits="true"/>
      <species id="mw4b49c121_6029_472d_9097_21b04906473b" name="V165:R1_L_dis" compartment="mw2c7443a1_1628_46db_91ef_415dc1e8d956" initialAmount="0" substanceUnits="mole" hasOnlySubstanceUnits="true"/>
      <species id="mwffc3027b_6bb0_45a5_8a20_46758ef25075" name="V165:R2_L_dis" compartment="mw2c7443a1_1628_46db_91ef_415dc1e8d956" initialAmount="0" substanceUnits="mole" hasOnlySubstanceUnits="true"/>
      <species id="mw6f08b749_08d2_42ad_84a2_e6c78c11630c" name="V165:N1_L_dis" compartment="mw2c7443a1_1628_46db_91ef_415dc1e8d956" initialAmount="0" substanceUnits="mole" hasOnlySubstanceUnits="true"/>
      <species id="mwc062545a_575c_4f5d_829f_7b35458485bd" name="R2_L_dis:V165:N1_L_dis" compartment="mw2c7443a1_1628_46db_91ef_415dc1e8d956" initialAmount="0" substanceUnits="mole" hasOnlySubstanceUnits="true"/>
      <species id="mwd6394396_df0a_433a_91f3_3e327577f62d" name="R1_L_dis:V121" compartment="mw2c7443a1_1628_46db_91ef_415dc1e8d956" initialAmount="0" substanceUnits="mole" hasOnlySubstanceUnits="true"/>
      <species id="mwacbf3076_4c49_4836_924b_264471704fb6" name="R2_L_dis:V121" compartment="mw2c7443a1_1628_46db_91ef_415dc1e8d956" initialAmount="0" substanceUnits="mole" hasOnlySubstanceUnits="true"/>
      <species id="mwa186b31c_e5d6_458a_88d4_049b1704650b" name="V121:R1_L_dis:N1_L_dis" compartment="mw2c7443a1_1628_46db_91ef_415dc1e8d956" initialAmount="0" substanceUnits="mole" hasOnlySubstanceUnits="true"/>
      <species id="mw2554b02d_e008_450a_9173_37fe64e84f2e" name="a2M" compartment="mw2c7443a1_1628_46db_91ef_415dc1e8d956" initialAmount="0" substanceUnits="mole" hasOnlySubstanceUnits="true">
        <notes>
          <body xmlns="http://www.w3.org/1999/xhtml">2.717E-9</body>
        </notes>
      </species>
      <species id="mw90e844ca_074c_4be7_9f64_21ccb67e2ce7" name="V165:a2M" compartment="mw2c7443a1_1628_46db_91ef_415dc1e8d956" initialAmount="0" substanceUnits="mole" hasOnlySubstanceUnits="true"/>
      <species id="mw38b43a1a_bf5d_4cf5_a824_aee501149069" name="V121:a2M" compartment="mw2c7443a1_1628_46db_91ef_415dc1e8d956" initialAmount="0" substanceUnits="mole" hasOnlySubstanceUnits="true"/>
      <species id="mw8873e1f2_4477_44a1_9f4f_73fe41c6d3ed" name="V165:a2M_fast" compartment="mw2c7443a1_1628_46db_91ef_415dc1e8d956" initialAmount="0" substanceUnits="mole" hasOnlySubstanceUnits="true"/>
      <species id="mw362f2fa4_5f01_4ceb_98a1_6d25577c09f9" name="V121:a2M_fast" compartment="mw2c7443a1_1628_46db_91ef_415dc1e8d956" initialAmount="0" substanceUnits="mole" hasOnlySubstanceUnits="true"/>
      <species id="mw15c303aa_9889_45f1_9f16_182c9f5d93fc" name="a2M_fast" compartment="mw2c7443a1_1628_46db_91ef_415dc1e8d956" initialAmount="0" substanceUnits="mole" hasOnlySubstanceUnits="true"/>
      <species id="mwd5501c13_cf39_4354_ac30_f82e06146154" name="a2M:V165:R1_L_norm" compartment="mw2c7443a1_1628_46db_91ef_415dc1e8d956" initialAmount="0" substanceUnits="mole" hasOnlySubstanceUnits="true"/>
      <species id="mw97be94bf_6fcd_4bce_9892_4e547feef03d" name="a2M:V165:R2_L_norm" compartment="mw2c7443a1_1628_46db_91ef_415dc1e8d956" initialAmount="0" substanceUnits="mole" hasOnlySubstanceUnits="true"/>
      <species id="mw9d0b4e03_7936_4880_856e_82c1c16565fb" name="a2M:V165:N1_L_norm" compartment="mw2c7443a1_1628_46db_91ef_415dc1e8d956" initialAmount="0" substanceUnits="mole" hasOnlySubstanceUnits="true"/>
      <species id="mwef8a696d_6935_4bd7_85a9_14936241097e" name="R2_L_norm:a2M:V165:N1_L_norm" compartment="mw2c7443a1_1628_46db_91ef_415dc1e8d956" initialAmount="0" substanceUnits="mole" hasOnlySubstanceUnits="true"/>
      <species id="mw937b2973_0657_48a9_b8db_4a55ba9715ef" name="R1_L_norm:V121:a2M" compartment="mw2c7443a1_1628_46db_91ef_415dc1e8d956" initialAmount="0" substanceUnits="mole" hasOnlySubstanceUnits="true"/>
      <species id="mwbe279e35_e1b5_4d10_85d6_1eb397497885" name="R2_L_norm:V121:a2M" compartment="mw2c7443a1_1628_46db_91ef_415dc1e8d956" initialAmount="0" substanceUnits="mole" hasOnlySubstanceUnits="true"/>
      <species id="mw614f1d6d_3cfe_4c98_a590_740f04fefee8" name="a2M:V121:R1_L_norm:N1_L_norm" compartment="mw2c7443a1_1628_46db_91ef_415dc1e8d956" initialAmount="0" substanceUnits="mole" hasOnlySubstanceUnits="true"/>
      <species id="mw44a47686_a1ab_4d9c_abc8_159302720ce6" name="a2M:V165:R1_L_dis" compartment="mw2c7443a1_1628_46db_91ef_415dc1e8d956" initialAmount="0" substanceUnits="mole" hasOnlySubstanceUnits="true"/>
      <species id="mwf5b9e03a_ab86_4aa4_ac14_1a3354b5bbf3" name="a2M:V165:R2_L_dis" compartment="mw2c7443a1_1628_46db_91ef_415dc1e8d956" initialAmount="0" substanceUnits="mole" hasOnlySubstanceUnits="true"/>
      <species id="mw99080a3b_52bd_4a66_ae47_5ba862464e34" name="a2M:V165:N1_L_dis" compartment="mw2c7443a1_1628_46db_91ef_415dc1e8d956" initialAmount="0" substanceUnits="mole" hasOnlySubstanceUnits="true"/>
      <species id="mwf2789aa2_5537_4d34_8859_f34d4b200d77" name="R2_L_dis:a2M:V165:N1_L_dis" compartment="mw2c7443a1_1628_46db_91ef_415dc1e8d956" initialAmount="0" substanceUnits="mole" hasOnlySubstanceUnits="true"/>
      <species id="mw973fcc51_f499_4695_accc_f9fdc6843aa6" name="R1_L_dis:V121:a2M" compartment="mw2c7443a1_1628_46db_91ef_415dc1e8d956" initialAmount="0" substanceUnits="mole" hasOnlySubstanceUnits="true"/>
      <species id="mw7964efcc_7bfb_4cd7_953f_4be6e54b57bf" name="R2_L_dis:V121:a2M" compartment="mw2c7443a1_1628_46db_91ef_415dc1e8d956" initialAmount="0" substanceUnits="mole" hasOnlySubstanceUnits="true"/>
      <species id="mwae899988_ad9a_4404_902c_f21fa5fe9f8a" name="a2M_fast:V165:R1_L_norm" compartment="mw2c7443a1_1628_46db_91ef_415dc1e8d956" initialAmount="0" substanceUnits="mole" hasOnlySubstanceUnits="true"/>
      <species id="mw9fb817f7_6b5a_4dc5_a6fc_26841e9a92bd" name="a2M_fast:V165:R2_L_norm" compartment="mw2c7443a1_1628_46db_91ef_415dc1e8d956" initialAmount="0" substanceUnits="mole" hasOnlySubstanceUnits="true"/>
      <species id="mwa84883b9_1c54_45cc_a228_70254c5089f7" name="a2M_fast:V165:N1_L_norm" compartment="mw2c7443a1_1628_46db_91ef_415dc1e8d956" initialAmount="0" substanceUnits="mole" hasOnlySubstanceUnits="true"/>
      <species id="mw10d798c8_38b1_4a9c_ab1b_19461e6a13ec" name="R2_L_norm:a2M_fast:V165:N1_L_norm" compartment="mw2c7443a1_1628_46db_91ef_415dc1e8d956" initialAmount="0" substanceUnits="mole" hasOnlySubstanceUnits="true"/>
      <species id="mwab2f4a3f_5932_4ec6_93bd_3d299d056475" name="R1_L_norm:V121:a2M_fast" compartment="mw2c7443a1_1628_46db_91ef_415dc1e8d956" initialAmount="0" substanceUnits="mole" hasOnlySubstanceUnits="true"/>
      <species id="mw9783a50e_eff1_4595_bb9e_df841c2c53c7" name="R2_L_norm:V121:a2M_fast" compartment="mw2c7443a1_1628_46db_91ef_415dc1e8d956" initialAmount="0" substanceUnits="mole" hasOnlySubstanceUnits="true"/>
      <species id="mwcd8c2113_e3fe_4783_8f5e_45b9a4ed9fed" name="a2M_fast:V121:R1_L_norm:N1_L_norm" compartment="mw2c7443a1_1628_46db_91ef_415dc1e8d956" initialAmount="0" substanceUnits="mole" hasOnlySubstanceUnits="true"/>
      <species id="mwc39868de_3ac5_48ef_b0eb_5d79f4e760d8" name="a2M_fast:V165:R1_L_dis" compartment="mw2c7443a1_1628_46db_91ef_415dc1e8d956" initialAmount="0" substanceUnits="mole" hasOnlySubstanceUnits="true"/>
      <species id="mw6ee68515_7a8d_42ec_9392_a73aaa43631f" name="a2M_fast:V165:R2_L_dis" compartment="mw2c7443a1_1628_46db_91ef_415dc1e8d956" initialAmount="0" substanceUnits="mole" hasOnlySubstanceUnits="true"/>
      <species id="mw83623b07_a331_4290_863a_0a22b2308f67" name="a2M_fast:V165:N1_L_dis" compartment="mw2c7443a1_1628_46db_91ef_415dc1e8d956" initialAmount="0" substanceUnits="mole" hasOnlySubstanceUnits="true"/>
      <species id="mw0da26ccb_9e8b_4fce_93e1_875f7279f4f7" name="R2_L_dis:a2M_fast:V165:N1_L_dis" compartment="mw2c7443a1_1628_46db_91ef_415dc1e8d956" initialAmount="0" substanceUnits="mole" hasOnlySubstanceUnits="true"/>
      <species id="mw56695326_6b1f_4f05_8414_0364e86f22d2" name="R1_L_dis:V121:a2M_fast" compartment="mw2c7443a1_1628_46db_91ef_415dc1e8d956" initialAmount="0" substanceUnits="mole" hasOnlySubstanceUnits="true"/>
      <species id="mw44206d49_621c_4a0f_ab15_eedd543fb449" name="R2_L_dis:V121:a2M_fast" compartment="mw2c7443a1_1628_46db_91ef_415dc1e8d956" initialAmount="0" substanceUnits="mole" hasOnlySubstanceUnits="true"/>
      <species id="mw19ed04a0_bade_4c3f_85db_d09ef6273964" name="a2M_fast:V121:R1_L_dis:N1_L_dis" compartment="mw2c7443a1_1628_46db_91ef_415dc1e8d956" initialAmount="0" substanceUnits="mole" hasOnlySubstanceUnits="true"/>
      <species id="mwb5f725a2_2af1_4fa6_b1e0_59e1582dda13" name="a2M:V121:R1_L_dis:N1_L_dis" compartment="mw2c7443a1_1628_46db_91ef_415dc1e8d956" initialAmount="0" substanceUnits="mole" hasOnlySubstanceUnits="true"/>
      <species id="mwf480b326_6b55_44b1_a6c3_83e58f7ce739" name="sR1" compartment="mw2c7443a1_1628_46db_91ef_415dc1e8d956" initialAmount="0" substanceUnits="mole" hasOnlySubstanceUnits="true"/>
      <species id="mwe02a2152_cf30_4d14_b42a_44b64f6ba846" name="sR1:N1_L_norm" compartment="mw2c7443a1_1628_46db_91ef_415dc1e8d956" initialAmount="0" substanceUnits="mole" hasOnlySubstanceUnits="true"/>
      <species id="mwc8d00cbc_d277_4e3c_b7e8_830cdef38de2" name="sR1:N1_L_dis" compartment="mw2c7443a1_1628_46db_91ef_415dc1e8d956" initialAmount="0" substanceUnits="mole" hasOnlySubstanceUnits="true"/>
      <species id="mw02544811_3554_405c_b1d6_904b616f1133" name="V165:sR1" compartment="mw2c7443a1_1628_46db_91ef_415dc1e8d956" initialAmount="0" substanceUnits="mole" hasOnlySubstanceUnits="true"/>
      <species id="mw63f81e1e_a15c_4c38_b7a3_73f77bf5586f" name="V121:sR1" compartment="mw2c7443a1_1628_46db_91ef_415dc1e8d956" initialAmount="0" substanceUnits="mole" hasOnlySubstanceUnits="true"/>
      <species id="mw9cc8213c_7332_47bf_8416_db3cf3f22a65" name="V121:sR1:N1_L_norm" compartment="mw2c7443a1_1628_46db_91ef_415dc1e8d956" initialAmount="0" substanceUnits="mole" hasOnlySubstanceUnits="true"/>
      <species id="mw2d7f098c_f84b_478d_afcd_1fb71071f69d" name="V121:sR1:N1_L_dis" compartment="mw2c7443a1_1628_46db_91ef_415dc1e8d956" initialAmount="0" substanceUnits="mole" hasOnlySubstanceUnits="true"/>
      <species id="mw5253ae2e_0664_4c90_9c19_28cb296fb0b4" name="V121_pM" compartment="mw2c7443a1_1628_46db_91ef_415dc1e8d956" initialConcentration="0" substanceUnits="mole">
        <annotation>
          <SimBiology xmlns="http://www.mathworks.com">
            <Unit Numerator="mole" Denominator="liter"/>
          </SimBiology>
        </annotation>
      </species>
      <species id="mw1ee6a2d1_7eca_4703_a5da_14f5a3e1c7b8" name="V165_pM" compartment="mw2c7443a1_1628_46db_91ef_415dc1e8d956" initialConcentration="0" substanceUnits="mole">
        <annotation>
          <SimBiology xmlns="http://www.mathworks.com">
            <Unit Numerator="mole" Denominator="liter"/>
          </SimBiology>
        </annotation>
      </species>
      <species id="mw36bcb10f_b45f_46d7_b495_55630056aee5" name="VEGF165_121_total_blood_pM" compartment="mw2c7443a1_1628_46db_91ef_415dc1e8d956" initialConcentration="0" substanceUnits="mole">
        <annotation>
          <SimBiology xmlns="http://www.mathworks.com">
            <Unit Numerator="mole" Denominator="liter"/>
          </SimBiology>
        </annotation>
      </species>
      <species id="mwf0364b2a_09e9_4c4d_9d35_876f4179123d" name="R1_L_dis_num" compartment="mw2c7443a1_1628_46db_91ef_415dc1e8d956" initialAmount="0"/>
      <species id="mwdfeaa577_6a31_4eae_973f_8be3157b6bf5" name="R2_L_dis_num" compartment="mw2c7443a1_1628_46db_91ef_415dc1e8d956" initialAmount="0"/>
      <species id="mwe67e3a64_a99f_47d4_97b8_27c9bf3a62c8" name="N1_L_dis_num" compartment="mw2c7443a1_1628_46db_91ef_415dc1e8d956" initialAmount="0"/>
      <species id="mwf5231b40_d9b7_42fc_8261_e68510009250" name="sR1_pM" compartment="mw2c7443a1_1628_46db_91ef_415dc1e8d956" initialConcentration="0" substanceUnits="mole">
        <annotation>
          <SimBiology xmlns="http://www.mathworks.com">
            <Unit Numerator="mole" Denominator="liter"/>
          </SimBiology>
        </annotation>
      </species>
      <species id="mw59193f15_9898_43ad_a85f_ded5261690fe" name="hVEGF_sR1_pM" compartment="mw2c7443a1_1628_46db_91ef_415dc1e8d956" initialConcentration="0" substanceUnits="mole">
        <annotation>
          <SimBiology xmlns="http://www.mathworks.com">
            <Unit Numerator="mole" Denominator="liter"/>
          </SimBiology>
        </annotation>
      </species>
      <species id="mw30896261_b6e9_4b42_a421_ec2817e2229e" name="a2M_uM" compartment="mw2c7443a1_1628_46db_91ef_415dc1e8d956" initialConcentration="0" substanceUnits="mole">
        <annotation>
          <SimBiology xmlns="http://www.mathworks.com">
            <Unit Numerator="mole" Denominator="liter"/>
          </SimBiology>
        </annotation>
      </species>
      <species id="mw8646d935_2fb3_4e19_913a_d2591da5cd36" name="a2M_fast_nM" compartment="mw2c7443a1_1628_46db_91ef_415dc1e8d956" initialConcentration="0" substanceUnits="mole">
        <annotation>
          <SimBiology xmlns="http://www.mathworks.com">
            <Unit Numerator="mole" Denominator="liter"/>
          </SimBiology>
        </annotation>
      </species>
      <species id="mwbf44c12b_8f9b_4ae7_af35_dfb4c0a30a52" name="hVEGF_a2M_pM" compartment="mw2c7443a1_1628_46db_91ef_415dc1e8d956" initialConcentration="0" substanceUnits="mole">
        <annotation>
          <SimBiology xmlns="http://www.mathworks.com">
            <Unit Numerator="mole" Denominator="liter"/>
          </SimBiology>
        </annotation>
      </species>
      <species id="mw435e03a2_6e91_4440_aa54_409303e8a1ba" name="hVEGF_total_pM" compartment="mw2c7443a1_1628_46db_91ef_415dc1e8d956" initialConcentration="0" substanceUnits="mole">
        <annotation>
          <SimBiology xmlns="http://www.mathworks.com">
            <Unit Numerator="mole" Denominator="liter"/>
          </SimBiology>
        </annotation>
      </species>
      <species id="mw7e2cfe9c_8624_4e54_ab97_bccc291d2d43" name="V165b" compartment="mw2c7443a1_1628_46db_91ef_415dc1e8d956" initialAmount="0" substanceUnits="mole" hasOnlySubstanceUnits="true"/>
      <species id="mwdaa95eb9_3006_44b2_a259_9fa8efe5f60e" name="R1" compartment="mw2c7443a1_1628_46db_91ef_415dc1e8d956" initialAmount="0" substanceUnits="mole" hasOnlySubstanceUnits="true"/>
      <species id="mw726f2cd4_a4a2_4307_b42f_cfa05ef09942" name="V165b:R1" compartment="mw2c7443a1_1628_46db_91ef_415dc1e8d956" initialAmount="0" substanceUnits="mole" hasOnlySubstanceUnits="true"/>
      <species id="mwb77c96e5_a2c4_4976_af6e_d5c051e50143" name="R2" compartment="mw2c7443a1_1628_46db_91ef_415dc1e8d956" initialAmount="0" substanceUnits="mole" hasOnlySubstanceUnits="true"/>
      <species id="mw69b02fdd_ba34_4098_bf46_508292d35c9b" name="V165b:R2" compartment="mw2c7443a1_1628_46db_91ef_415dc1e8d956" initialAmount="0" substanceUnits="mole" hasOnlySubstanceUnits="true"/>
      <species id="mwecbc0a14_5dd9_4828_992b_e02f9c58e1cf" name="V165b:sR1" compartment="mw2c7443a1_1628_46db_91ef_415dc1e8d956" initialAmount="0" substanceUnits="mole" hasOnlySubstanceUnits="true"/>
      <species id="mw4d260c5e_03c5_4bd4_b0b7_ec9f0f8a58ff" name="a2M:V165" compartment="mw2c7443a1_1628_46db_91ef_415dc1e8d956" initialAmount="0" substanceUnits="mole" hasOnlySubstanceUnits="true"/>
      <species id="mw6498e9b5_0ef7_413b_a5f4_658c23078a23" name="V165:R1:a2M" compartment="mw2c7443a1_1628_46db_91ef_415dc1e8d956" initialAmount="0" substanceUnits="mole" hasOnlySubstanceUnits="true"/>
      <species id="mw1f40a1cf_9380_4e57_b3f8_b9505344c2a8" name="V165:R2:a2M" compartment="mw2c7443a1_1628_46db_91ef_415dc1e8d956" initialAmount="0" substanceUnits="mole" hasOnlySubstanceUnits="true"/>
      <species id="mwd48bc820_8cee_4f4e_8d9c_85a4615b2cfc" name="N1" compartment="mw2c7443a1_1628_46db_91ef_415dc1e8d956" initialAmount="0" substanceUnits="mole" hasOnlySubstanceUnits="true"/>
      <species id="mw85391a27_c264_4e46_8f88_fa89114870ff" name="V165:N1:a2M" compartment="mw2c7443a1_1628_46db_91ef_415dc1e8d956" initialAmount="0" substanceUnits="mole" hasOnlySubstanceUnits="true"/>
      <species id="mw5150a1c4_9360_4908_ac8f_6c48d54f66cb" name="V165:R2:N1:a2M" compartment="mw2c7443a1_1628_46db_91ef_415dc1e8d956" initialAmount="0" substanceUnits="mole" hasOnlySubstanceUnits="true"/>
      <species id="mwcb4aaf90_6ebb_4909_a17b_1316b1f9749b" name="R1_dis" compartment="mw2c7443a1_1628_46db_91ef_415dc1e8d956" initialAmount="0" substanceUnits="mole" hasOnlySubstanceUnits="true"/>
      <species id="mw5ca49377_5617_43f1_9d98_1a5748321603" name="V165b:R1_dis" compartment="mw2c7443a1_1628_46db_91ef_415dc1e8d956" initialAmount="0" substanceUnits="mole" hasOnlySubstanceUnits="true"/>
      <species id="mw216063e3_1b84_43f8_b304_19fcb39b60b6" name="V165b:R1_L_norm" compartment="mw2c7443a1_1628_46db_91ef_415dc1e8d956" initialAmount="0" substanceUnits="mole" hasOnlySubstanceUnits="true"/>
      <species id="mw03eee3f1_bbb3_4fc7_a26d_8d6bb820416a" name="V165b:R1_L_dis" compartment="mw2c7443a1_1628_46db_91ef_415dc1e8d956" initialAmount="0" substanceUnits="mole" hasOnlySubstanceUnits="true"/>
      <species id="mwa2f10577_95b3_42d1_8606_254c880c1fd9" name="V165b:R2_L_norm" compartment="mw2c7443a1_1628_46db_91ef_415dc1e8d956" initialAmount="0" substanceUnits="mole" hasOnlySubstanceUnits="true"/>
      <species id="mw0ef31411_8804_4f90_9e66_d0a51c819cb1" name="V165b:R2_L_dis" compartment="mw2c7443a1_1628_46db_91ef_415dc1e8d956" initialAmount="0" substanceUnits="mole" hasOnlySubstanceUnits="true"/>
      <species id="mw3a84e27d_ea0b_4d58_a626_d7bca6474805" name="V165b_pM" compartment="mw2c7443a1_1628_46db_91ef_415dc1e8d956" initialConcentration="0" substanceUnits="mole">
        <annotation>
          <SimBiology xmlns="http://www.mathworks.com">
            <Unit Numerator="mole" Denominator="liter"/>
          </SimBiology>
        </annotation>
      </species>
      <species id="mwe49c2eb1_3405_41ba_8598_b961351729d6" name="antiV165b_Drug" compartment="mw2c7443a1_1628_46db_91ef_415dc1e8d956" initialAmount="0"/>
      <species id="mw92af17fa_c98f_4cb7_a06a_589c01104b12" name="V165b:antiV165b_Drug" compartment="mw2c7443a1_1628_46db_91ef_415dc1e8d956" initialAmount="0"/>
      <species id="mw2aa76f34_af33_414d_be02_ebd38724dfc5" name="V165b:antiV165b" compartment="mw2c7443a1_1628_46db_91ef_415dc1e8d956" initialAmount="0"/>
      <species id="mwf76658a4_3467_458b_bea6_7a647eb85688" name="V165b:a2M" compartment="mw2c7443a1_1628_46db_91ef_415dc1e8d956" initialAmount="0" substanceUnits="mole" hasOnlySubstanceUnits="true"/>
      <species id="mw322f0afe_50d7_454c_9a07_7b5da8fcb6dd" name="V165b:a2M_fast" compartment="mw2c7443a1_1628_46db_91ef_415dc1e8d956" initialAmount="0" substanceUnits="mole" hasOnlySubstanceUnits="true"/>
      <species id="mw74850d1c_9544_4d5c_9cfe_8810f945c9fb" name="a2M:V165b:R1_L_dis" compartment="mw2c7443a1_1628_46db_91ef_415dc1e8d956" initialAmount="0" substanceUnits="mole" hasOnlySubstanceUnits="true"/>
      <species id="mw0d2c55dd_94eb_4d01_b0c7_efadd9e5fcdc" name="a2M:V165b:R2_L_dis" compartment="mw2c7443a1_1628_46db_91ef_415dc1e8d956" initialAmount="0" substanceUnits="mole" hasOnlySubstanceUnits="true"/>
      <species id="mw3ec92e70_9d0b_4481_872a_d4cb8122a978" name="a2M_fast:V165b:R1_L_dis" compartment="mw2c7443a1_1628_46db_91ef_415dc1e8d956" initialAmount="0" substanceUnits="mole" hasOnlySubstanceUnits="true"/>
      <species id="mw7c4ba8dd_eaf1_461a_9c07_fbd817156fe4" name="a2M_fast:V165b:R2_L_dis" compartment="mw2c7443a1_1628_46db_91ef_415dc1e8d956" initialAmount="0" substanceUnits="mole" hasOnlySubstanceUnits="true"/>
      <species id="mw1d3a1703_0429_4816_918e_b8b7e1b8f3eb" name="a2M:V165b:R1_L_norm" compartment="mw2c7443a1_1628_46db_91ef_415dc1e8d956" initialAmount="0" substanceUnits="mole" hasOnlySubstanceUnits="true"/>
      <species id="mw3bffcbeb_32c3_4c74_b8a4_e09cb74e4c16" name="a2M:V165b:R2_L_norm" compartment="mw2c7443a1_1628_46db_91ef_415dc1e8d956" initialAmount="0" substanceUnits="mole" hasOnlySubstanceUnits="true"/>
      <species id="mw365eb107_17c8_4186_8832_1e621c1630af" name="a2M_fast:V165b:R1_L_norm" compartment="mw2c7443a1_1628_46db_91ef_415dc1e8d956" initialAmount="0" substanceUnits="mole" hasOnlySubstanceUnits="true"/>
      <species id="mw564b0c89_951f_426b_b0fe_b14bce53adc2" name="a2M_fast:V165b:R2_L_norm" compartment="mw2c7443a1_1628_46db_91ef_415dc1e8d956" initialAmount="0" substanceUnits="mole" hasOnlySubstanceUnits="true"/>
      <species id="mw6884f3ec_0f74_4a08_ad9c_1287a6c2891a" name="MECM" compartment="mw61c03a0e_6de8_4f8b_8ea4_c8d8f370858c" initialAmount="0"/>
      <species id="mwbe2671ea_ec18_4ac1_af57_60c1734a8d5d" name="MEBM" compartment="mw61c03a0e_6de8_4f8b_8ea4_c8d8f370858c" initialAmount="0"/>
      <species id="mw2ae03f82_106f_4d12_a687_df0c096e3c94" name="MPBM" compartment="mw61c03a0e_6de8_4f8b_8ea4_c8d8f370858c" initialAmount="0"/>
      <species id="mwa497fad8_54d8_4e77_a18a_30750a718943" name="V121" compartment="mw61c03a0e_6de8_4f8b_8ea4_c8d8f370858c" initialAmount="0" substanceUnits="mole" hasOnlySubstanceUnits="true"/>
      <species id="mw1ea0c3a7_65f2_481e_9c97_964b7c105cf2" name="V165" compartment="mw61c03a0e_6de8_4f8b_8ea4_c8d8f370858c" initialAmount="0" substanceUnits="mole" hasOnlySubstanceUnits="true"/>
      <species id="mw545757ed_f374_4010_9598_bcb07ee261e2" name="V165:MECM" compartment="mw61c03a0e_6de8_4f8b_8ea4_c8d8f370858c" initialAmount="0" substanceUnits="mole" hasOnlySubstanceUnits="true"/>
      <species id="mw1b3e3045_58cb_48ef_8f60_793eb21a7df1" name="V165:MEBM" compartment="mw61c03a0e_6de8_4f8b_8ea4_c8d8f370858c" initialAmount="0" substanceUnits="mole" hasOnlySubstanceUnits="true"/>
      <species id="mwe0cdb30a_6a5d_4e83_b10b_292e30290516" name="V165:MPBM" compartment="mw61c03a0e_6de8_4f8b_8ea4_c8d8f370858c" initialAmount="0" substanceUnits="mole" hasOnlySubstanceUnits="true"/>
      <species id="mw40ee00cb_e22a_49fb_84ca_af2188c84105" name="sR1" compartment="mw61c03a0e_6de8_4f8b_8ea4_c8d8f370858c" initialAmount="0" substanceUnits="mole" hasOnlySubstanceUnits="true"/>
      <species id="mwc37e08b9_dd22_417a_bd01_af43af7550f3" name="sR1:MECM" compartment="mw61c03a0e_6de8_4f8b_8ea4_c8d8f370858c" initialAmount="0" substanceUnits="mole" hasOnlySubstanceUnits="true"/>
      <species id="mwf0d24fa0_fc75_4cf5_832a_4d312ddd2e8a" name="sR1:MEBM" compartment="mw61c03a0e_6de8_4f8b_8ea4_c8d8f370858c" initialAmount="0" substanceUnits="mole" hasOnlySubstanceUnits="true"/>
      <species id="mwa874f966_b479_4978_88a3_876c3353a23f" name="sR1:MPBM" compartment="mw61c03a0e_6de8_4f8b_8ea4_c8d8f370858c" initialAmount="0" substanceUnits="mole" hasOnlySubstanceUnits="true"/>
      <species id="mwac4be143_d9bf_4de5_be52_54cae495f1eb" name="V165:sR1" compartment="mw61c03a0e_6de8_4f8b_8ea4_c8d8f370858c" initialAmount="0" substanceUnits="mole" hasOnlySubstanceUnits="true"/>
      <species id="mw1b4a5b85_d227_4327_b697_52a1b53bde4e" name="V121:sR1" compartment="mw61c03a0e_6de8_4f8b_8ea4_c8d8f370858c" initialAmount="0" substanceUnits="mole" hasOnlySubstanceUnits="true"/>
      <species id="mw3d3ed0b1_cf85_40ee_bfae_32d5476544f7" name="V165_pM" compartment="mw61c03a0e_6de8_4f8b_8ea4_c8d8f370858c" initialConcentration="0" substanceUnits="mole">
        <annotation>
          <SimBiology xmlns="http://www.mathworks.com">
            <Unit Numerator="mole" Denominator="liter"/>
          </SimBiology>
        </annotation>
      </species>
      <species id="mw6eedfc59_5288_4ced_b4aa_58e2945a3245" name="V121_pM" compartment="mw61c03a0e_6de8_4f8b_8ea4_c8d8f370858c" initialConcentration="0" substanceUnits="mole">
        <annotation>
          <SimBiology xmlns="http://www.mathworks.com">
            <Unit Numerator="mole" Denominator="liter"/>
          </SimBiology>
        </annotation>
      </species>
      <species id="mwe9e1b95b_3a36_44d7_8617_b211c161caf1" name="VEGF165_121_total_tis_dis_pM" compartment="mw61c03a0e_6de8_4f8b_8ea4_c8d8f370858c" initialConcentration="0" substanceUnits="mole">
        <annotation>
          <SimBiology xmlns="http://www.mathworks.com">
            <Unit Numerator="mole" Denominator="liter"/>
          </SimBiology>
        </annotation>
      </species>
      <species id="mw0eb46249_2c12_4c41_9f07_7f0158ac31b3" name="hVEGF_free_dis_ug_per_ml" compartment="mw61c03a0e_6de8_4f8b_8ea4_c8d8f370858c" initialConcentration="0" substanceUnits="mole">
        <annotation>
          <SimBiology xmlns="http://www.mathworks.com">
            <Unit Numerator="mole" Denominator="liter"/>
          </SimBiology>
        </annotation>
      </species>
      <species id="mw19341723_1640_4b6b_a402_0beef0322477" name="sR1_pM" compartment="mw61c03a0e_6de8_4f8b_8ea4_c8d8f370858c" initialConcentration="0" substanceUnits="mole">
        <annotation>
          <SimBiology xmlns="http://www.mathworks.com">
            <Unit Numerator="mole" Denominator="liter"/>
          </SimBiology>
        </annotation>
      </species>
      <species id="mw07a4f019_496b_4ced_b1d5_9bbf4ec332c3" name="hVEGF_sR1_pM" compartment="mw61c03a0e_6de8_4f8b_8ea4_c8d8f370858c" initialConcentration="0" substanceUnits="mole">
        <annotation>
          <SimBiology xmlns="http://www.mathworks.com">
            <Unit Numerator="mole" Denominator="liter"/>
          </SimBiology>
        </annotation>
      </species>
      <species id="mwe3684679_e599_4729_bea0_cd2f43269b64" name="V165b" compartment="mw61c03a0e_6de8_4f8b_8ea4_c8d8f370858c" initialAmount="0" substanceUnits="mole" hasOnlySubstanceUnits="true"/>
      <species id="mw86494644_efec_4620_899a_160954049aa4" name="V165b:MPBM" compartment="mw61c03a0e_6de8_4f8b_8ea4_c8d8f370858c" initialAmount="0" substanceUnits="mole" hasOnlySubstanceUnits="true"/>
      <species id="mwcac49765_aeb4_482d_920f_e350f21a1631" name="V165b:MECM" compartment="mw61c03a0e_6de8_4f8b_8ea4_c8d8f370858c" initialAmount="0" substanceUnits="mole" hasOnlySubstanceUnits="true"/>
      <species id="mwd0585791_f283_4fa5_b5ec_11a8656be7eb" name="V165b:MEBM" compartment="mw61c03a0e_6de8_4f8b_8ea4_c8d8f370858c" initialAmount="0" substanceUnits="mole" hasOnlySubstanceUnits="true"/>
      <species id="mw569eafe1_caf9_404f_890a_321ed2380d07" name="R1" compartment="mw61c03a0e_6de8_4f8b_8ea4_c8d8f370858c" initialAmount="0" substanceUnits="mole" hasOnlySubstanceUnits="true"/>
      <species id="mw8583d871_e1e8_4f7a_9d72_98f5fccd9edb" name="V165b:R1" compartment="mw61c03a0e_6de8_4f8b_8ea4_c8d8f370858c" initialAmount="0" substanceUnits="mole" hasOnlySubstanceUnits="true"/>
      <species id="mwbe9a804d_0088_4766_a242_e3c7ab9c6e10" name="R2" compartment="mw61c03a0e_6de8_4f8b_8ea4_c8d8f370858c" initialAmount="0" substanceUnits="mole" hasOnlySubstanceUnits="true"/>
      <species id="mwe51c2b74_8f41_4f2b_b4a4_13918861eaee" name="V165b:R2" compartment="mw61c03a0e_6de8_4f8b_8ea4_c8d8f370858c" initialAmount="0" substanceUnits="mole" hasOnlySubstanceUnits="true"/>
      <species id="mw30dc9187_1889_48bf_8fff_214b48ab47d4" name="V165b:sR1" compartment="mw61c03a0e_6de8_4f8b_8ea4_c8d8f370858c" initialAmount="0" substanceUnits="mole" hasOnlySubstanceUnits="true"/>
      <species id="mw417209b8_a1ed_4011_b7a5_e4a7153dce9c" name="N1" compartment="mw61c03a0e_6de8_4f8b_8ea4_c8d8f370858c" initialAmount="0" substanceUnits="mole" hasOnlySubstanceUnits="true"/>
      <species id="mw290148cc_29ef_4a1b_839e_44f4e2116d17" name="V165.R1" compartment="mw61c03a0e_6de8_4f8b_8ea4_c8d8f370858c" initialAmount="0" substanceUnits="mole" hasOnlySubstanceUnits="true"/>
      <species id="mw01727345_8ef3_4f13_8a63_60404eba4ee4" name="V165:R1" compartment="mw61c03a0e_6de8_4f8b_8ea4_c8d8f370858c" initialAmount="0" substanceUnits="mole" hasOnlySubstanceUnits="true"/>
      <species id="mw6736e1a9_af18_43dd_9378_8c486ea0d408" name="V165:R2" compartment="mw61c03a0e_6de8_4f8b_8ea4_c8d8f370858c" initialAmount="0" substanceUnits="mole" hasOnlySubstanceUnits="true"/>
      <species id="mw6715dbee_553c_40ba_921f_6c29d257f1f9" name="V165:N1" compartment="mw61c03a0e_6de8_4f8b_8ea4_c8d8f370858c" initialAmount="0" substanceUnits="mole" hasOnlySubstanceUnits="true"/>
      <species id="mw516a9c83_32ec_4e9e_b4b6_8b8574378f07" name="V165:R1:N1" compartment="mw61c03a0e_6de8_4f8b_8ea4_c8d8f370858c" initialAmount="0" substanceUnits="mole" hasOnlySubstanceUnits="true"/>
      <species id="mw9bf24b44_b563_40dc_8339_b39aaa6c3421" name="V165:R2:N1" compartment="mw61c03a0e_6de8_4f8b_8ea4_c8d8f370858c" initialAmount="0" substanceUnits="mole" hasOnlySubstanceUnits="true"/>
      <species id="mwba4ff67c_ea22_4ce3_830b_346ab9c1ca0e" name="V121:R1" compartment="mw61c03a0e_6de8_4f8b_8ea4_c8d8f370858c" initialAmount="0" substanceUnits="mole" hasOnlySubstanceUnits="true"/>
      <species id="mw8ba49161_d121_4ca4_aaee_28b2b43b073b" name="V121:R1:N1" compartment="mw61c03a0e_6de8_4f8b_8ea4_c8d8f370858c" initialAmount="0" substanceUnits="mole" hasOnlySubstanceUnits="true"/>
      <species id="mwe1c6460f_3768_4d41_ac53_44ae48b09950" name="V121:R2" compartment="mw61c03a0e_6de8_4f8b_8ea4_c8d8f370858c" initialAmount="0" substanceUnits="mole" hasOnlySubstanceUnits="true"/>
      <species id="mw5630d81b_6339_42be_ba4c_5d46f3a98d42" name="R1:N1" compartment="mw61c03a0e_6de8_4f8b_8ea4_c8d8f370858c" initialAmount="0" substanceUnits="mole" hasOnlySubstanceUnits="true"/>
      <species id="mw76bc1de1_301a_444d_a6df_2c658ad40986" name="V121:sR1:N1" compartment="mw61c03a0e_6de8_4f8b_8ea4_c8d8f370858c" initialAmount="0" substanceUnits="mole" hasOnlySubstanceUnits="true"/>
      <species id="mw15a34c00_d133_4453_947e_b3333364f837" name="sR1:N1" compartment="mw61c03a0e_6de8_4f8b_8ea4_c8d8f370858c" initialAmount="0" substanceUnits="mole" hasOnlySubstanceUnits="true"/>
      <species id="mw13a3c477_b17d_4c84_ae73_577dfb067dd4" name="sR:N1" compartment="mw61c03a0e_6de8_4f8b_8ea4_c8d8f370858c" initialAmount="0" substanceUnits="mole" hasOnlySubstanceUnits="true"/>
      <species id="mwf6074561_e182_4449_ac74_68cd56912999" name="R2:V121" compartment="mw61c03a0e_6de8_4f8b_8ea4_c8d8f370858c" initialAmount="0" substanceUnits="mole" hasOnlySubstanceUnits="true"/>
      <species id="mw89879803_bea3_4d59_b634_f00aa603013b" name="R1:N2" compartment="mw61c03a0e_6de8_4f8b_8ea4_c8d8f370858c" initialAmount="0" substanceUnits="mole" hasOnlySubstanceUnits="true"/>
      <species id="mw0ae5a8d1_ad9e_4a0b_af32_d5fc1dc50c20" name="V121:R1:N2" compartment="mw61c03a0e_6de8_4f8b_8ea4_c8d8f370858c" initialAmount="0" substanceUnits="mole" hasOnlySubstanceUnits="true"/>
      <species id="mwcb98a766_f42c_4520_a873_c3db5008ac06" name="R1_num" compartment="mw61c03a0e_6de8_4f8b_8ea4_c8d8f370858c" initialAmount="0"/>
      <species id="mwca80c45f_17dc_45e8_8f69_20dba5d94139" name="R2_num" compartment="mw61c03a0e_6de8_4f8b_8ea4_c8d8f370858c" initialAmount="0"/>
      <species id="mw4309b260_e02e_413f_96b7_d5b6c641f6ec" name="N1_num" compartment="mw61c03a0e_6de8_4f8b_8ea4_c8d8f370858c" initialAmount="0"/>
      <species id="mw9a3fbd0e_acbb_4a66_a088_b71e9674b39f" name="V165b_pM" compartment="mw61c03a0e_6de8_4f8b_8ea4_c8d8f370858c" initialConcentration="0" substanceUnits="mole">
        <annotation>
          <SimBiology xmlns="http://www.mathworks.com">
            <Unit Numerator="mole" Denominator="liter"/>
          </SimBiology>
        </annotation>
      </species>
      <species id="mw1dd3fab4_e02b_442f_85cb_e85799e200ac" name="antiV165b_Drug" compartment="mw61c03a0e_6de8_4f8b_8ea4_c8d8f370858c" initialAmount="0"/>
      <species id="mw384b62b0_6063_4553_aa39_af0e52ba0e0f" name="antiV165b_Drug:V165b" compartment="mw61c03a0e_6de8_4f8b_8ea4_c8d8f370858c" initialAmount="0"/>
      <species id="mwcd7ea5d2_461c_43a3_9321_ba60d731e4f2" name="V165b:antiV165b_Drug" compartment="mw61c03a0e_6de8_4f8b_8ea4_c8d8f370858c" initialAmount="0"/>
      <species id="mw6a229c07_e12b_401c_8521_db17ca763c88" name="V165b:antiV165b" compartment="mw61c03a0e_6de8_4f8b_8ea4_c8d8f370858c" initialAmount="0"/>
    </listOfSpecies>
    <listOfParameters>
      <parameter id="mw1370ff1c_8672_43a1_a27e_a561c8b64c4d" name="VEGF_Secr_total" value="1"/>
      <parameter id="mw000b010d_e9aa_4a1a_b458_8efe432ddd9f" name="VEGF165Secr_tis_dis" value="0.018"/>
      <parameter id="mw7c92e5c2_408b_4d71_84ab_c6f695cbf3f5" name="qV165_tis_dis" value="1"/>
      <parameter id="mw2363ba15_172e_4e4f_9af6_48e6e4fcfa26" name="qV121_tis_dis" value="1"/>
      <parameter id="mw027a86aa_5495_43f8_8df3_926fda1f8c35" name="VEGF_Secr_total_dis" value="1">
        <notes>
          <body xmlns="http://www.w3.org/1999/xhtml">0.17045683423913</body>
        </notes>
      </parameter>
      <parameter id="mw1344c90b_2866_4ac6_8eae_8c3ae29ce9ec" name="ECM_Vol_tis_norm" value="0.061987"/>
      <parameter id="mw57243fdd_aace_4019_8554_249e7c5c6723" name="ECM_Vol_blood" value="0.53876"/>
      <parameter id="mwad7a723f_5910_45f6_84fc_b0670816c8a4" name="ECM_Vol_tis_dis" value="0.3187"/>
      <parameter id="mw95498459_64b8_4380_8681_60f246265c40" name="EBM_Vol_tis_norm" value="8.7e-05"/>
      <parameter id="mwd13c87bc_d5e9_49d5_b6a2_dc55d8c48f28" name="EBM_Vol_blood" value="0.00043"/>
      <parameter id="mwb695ea9e_72ec_4970_9238_d8690c2f8c69" name="EBM_Vol_tis_dis" value="0.0045"/>
      <parameter id="mw857f3efb_36e4_4956_b824_3d4438696dc2" name="PBM_Vol_blood" value="0.00421"/>
      <parameter id="mwb649768a_aeb8_4f92_aac0_171bf20d76aa" name="PBM_Vol_tis_norm" value="0.000307"/>
      <parameter id="mwf4c29978_cb01_4330_96ea_1f3f9e2ad181" name="PBM_Vol_tis_dis" value="0.0058"/>
      <parameter id="mw077ceeb6_46e7_45f3_a786_ade305ad9a2f" name="ECM_conc_tis_norm" value="7.5e-07"/>
      <parameter id="mw88bac825_dfa6_43cd_b6ea_226d3780c836" name="EBM_conc_tis_norm" value="1.3e-05"/>
      <parameter id="mw6e9ac26d_c25c_434d_b9a1_87044f96f28c" name="PBM_conc_tis_norm" value="1.3e-05"/>
      <parameter id="mwd4665cee_14d2_47f1_83ef_1394d10ffcc1" name="ECM_conc_tis_dis" value="7.5e-07"/>
      <parameter id="mw37e975ac_aa5b_48e1_9b4f_0cbb2cb9b56f" name="EBM_conc_tis_dis" value="1.3e-05"/>
      <parameter id="mw44bbbe71_09e3_4a84_a23d_04e195b6f95c" name="PBM_conc_tis_dis" value="1.3e-05"/>
      <parameter id="mw6ea71e19_6699_4256_bcec_499481026e91" name="VesselSA_Vol_tis_norm" value="108" units="MWDERIVEDUNIT_centimeter___2"/>
      <parameter id="mw7bdbdd15_34c7_44f2_b084_3362d537f024" name="VesselSA_Vol_blood" value="108"/>
      <parameter id="mwb2434409_a21f_4108_abca_5388a4364c6e" name="VesselSA_Vol_tis_dis" value="417" units="MWDERIVEDUNIT_centimeter___2"/>
      <parameter id="mwca45b81d_a01f_43e8_98e4_24688e8ace14" name="VesselSA_Vol_blood_tis_norm" value="1"/>
      <parameter id="mwd18c2cf6_1fc9_4b07_a293_e47ab185f699" name="VesselSA_Vol_blood_tis_dis" value="1" constant="false"/>
      <parameter id="mw17e51cba_3080_4f1f_bbcd_394c642b1e79" name="FiberSA_Vol_tis_norm" value="664"/>
      <parameter id="mwe65fa351_d18a_404d_8f18_83d69feefa14" name="VesselCellSurfArea_tis_norm" value="1e-05"/>
      <parameter id="mwd7ad0ec9_489a_4ba8_94b1_362ec83f56ab" name="VesselCellSurfArea_blood" value="1e-05"/>
      <parameter id="mw32bc8c96_c266_4335_b7b3_51f7c13e8c8e" name="VesselCellSurfArea_tis_dis" value="1e-05"/>
      <parameter id="mw6c7d5d1a_ffea_4d22_804c_0dd576490fe5" name="FiberCellSurfArea_tis_norm" value="1.85e-05"/>
      <parameter id="mw5412a3b7_a0be_4e7a_86b6_0714ac7a759f" name="ECM_Kd_tis_norm" value="2.38e-08" units="MWBUILTINUNIT_molarity"/>
      <parameter id="mw24a21c71_d02d_4e75_8846_3a241b59ba96" name="ECM_Kd_tis_dis" value="2.38e-08" units="MWBUILTINUNIT_molarity"/>
      <parameter id="mw114fd10c_6854_4979_a4d1_daac87ccf603" name="Avogadro" value="6.0221367e+23" units="MWDERIVEDUNIT_molecule__mole"/>
      <parameter id="mw2fc3cc2a_84d9_4edc_8191_56839112c18f" name="Interstit_Vol_blood" value="1" units="MWBUILTINPREFIX_milli_MWBUILTINUNIT_liter"/>
      <parameter id="mw83fc8589_e96a_44c4_93b3_5951382f4a5c" name="Interstit_Vol_tis_norm" value="1" units="MWBUILTINPREFIX_milli_MWBUILTINUNIT_liter"/>
      <parameter id="mwad6f35aa_b34b_478d_b63f_6318eb04decc" name="Interstit_Vol_tis_dis" value="1" units="MWBUILTINPREFIX_milli_MWBUILTINUNIT_liter"/>
      <parameter id="mw60407b16_e3f0_4dcb_a331_39164b63c4d4" name="Volume_tis_norm" value="61321" units="MWBUILTINPREFIX_milli_MWBUILTINUNIT_liter"/>
      <parameter id="mwba2f4ca3_6b97_42af_b660_b437aab943a8" name="Volume_blood" value="5000" units="MWBUILTINPREFIX_milli_MWBUILTINUNIT_liter"/>
      <parameter id="mw5e7ebd54_c1b7_4b63_a4eb_c4777263e008" name="Volume_plasma" value="2717" units="MWBUILTINPREFIX_milli_MWBUILTINUNIT_liter"/>
      <parameter id="mw91c92dcd_42af_453f_b181_17cb7989d1c4" name="Volume_tis_dis" value="738" units="MWBUILTINPREFIX_milli_MWBUILTINUNIT_liter"/>
      <parameter id="mw90c244ad_6d4b_4602_b74f_3b62a4e2177f" name="kdissoc_R1_N1_tis_norm_A" value="0.01" units="MWDERIVEDUNIT_1__second"/>
      <parameter id="mw7be7ffc6_5fdc_4177_9f2d_790b723c833f" name="kdissoc_R1_N1_tis_norm_L" value="0.01" units="MWDERIVEDUNIT_1__second"/>
      <parameter id="mweda6a853_5020_46dc_ab9e_2185b40a0754" name="R1_recnumber_tis_norm_A" value="550"/>
      <parameter id="mwf99f7138_6367_4eea_bddd_02f588c52acb" name="R2_recnumber_tis_norm_A" value="350"/>
      <parameter id="mw0a426e60_8734_4c29_af04_4f10bd009ba0" name="N1_recnumber_tis_norm_A" value="17500"/>
      <parameter id="mwfb2b9058_5cb2_4a41_a203_f0c63aaccb36" name="R1_recnumber_tis_norm_L" value="550"/>
      <parameter id="mwa5439790_4669_4ef6_8255_407012f8c53c" name="R2_recnumber_tis_norm_L" value="350"/>
      <parameter id="mw32b24ec1_d9df_401b_bb74_80af07f8bca9" name="N1_recnumber_tis_norm_L" value="17500"/>
      <parameter id="mw2baa94e8_f5ca_4eb3_92d5_976d7ff04974" name="R1_recnumber_tis_dis_A" value="3750"/>
      <parameter id="mwdb871def_20fc_4dc5_8d2d_b506f8ee60ca" name="R2_recnumber_tis_dis_A" value="300"/>
      <parameter id="mw4905a1f4_73c0_4f09_9e28_6f44c1195ff9" name="N1_recnumber_tis_dis_A" value="20000"/>
      <parameter id="mw33586e23_acb9_4653_9a2c_1fbf8a593824" name="R1_recnumber_tis_dis_L" value="3750"/>
      <parameter id="mw2a81dc42_b9e3_4952_8bfd_954d9bdd99fe" name="R2_recnumber_tis_dis_L" value="300"/>
      <parameter id="mw2c2fc5de_8303_4206_842e_25f91676014b" name="N1_recnumber_tis_dis_L" value="20000"/>
      <parameter id="mw96d3d828_ef20_4d05_806d_1e8a35bb63f6" name="c_V121" value="0.00107966850554509" units="MWDERIVEDUNIT_1__second"/>
      <parameter id="mwef205f5a_96c9_4409_ab9d_277b8cc0b2c1" name="c_V165" value="0.00107966850554509" units="MWDERIVEDUNIT_1__second"/>
      <parameter id="mw566d4f03_1c6a_4dfa_aebc_1ebc262e020e" name="kperm_blood_and_tis_dis" value="4e-07"/>
      <parameter id="mw2e65209a_1fdf_4456_81c8_72bea49c6bd9" name="kperm_blood_and_tis_norm" value="4e-08"/>
      <parameter id="mw7dc0db1b_f0e1_45ba_9e7a_c2d80f204420" name="kpermeability_V165_tis_dis_blood" value="1" units="MWDERIVEDUNIT_1__second" constant="false"/>
      <parameter id="mw726de074_2f49_4765_b5d3_2f9a79630d07" name="kpermeability_V165_blood_tis_dis" value="1" units="MWDERIVEDUNIT_1__second" constant="false"/>
      <parameter id="mw100a0479_ac22_46ce_8bbf_c8ff9b91e02b" name="kpermeability_V121_tis_dis_blood" value="1" units="MWDERIVEDUNIT_1__second" constant="false"/>
      <parameter id="mw05459601_897e_4808_b99c_6527c278ef0d" name="kpermeability_V121_blood_tis_dis" value="1" units="MWDERIVEDUNIT_1__second" constant="false"/>
      <parameter id="mwcfd64a79_6a04_4913_a205_e57c10e56d9f" name="kpermeability_V121_blood_tis_dis_prime" value="1" units="MWDERIVEDUNIT_1__second" constant="false"/>
      <parameter id="mw3f07be6d_bac3_4b6d_b557_de798eb2c99f" name="kpermeability_V121_tis_dis_blood_prime" value="1" units="MWDERIVEDUNIT_1__second" constant="false"/>
      <parameter id="mw0fb93d35_b3a0_427f_a796_2ddad79fab26" name="kpermeability_V165_blood_tis_dis_prime" value="1" units="MWDERIVEDUNIT_1__second" constant="false"/>
      <parameter id="mwee985d66_46fb_4661_83f0_e28f2f3dcc72" name="kpermeability_V165_tis_dis_blood_prime" value="1" units="MWDERIVEDUNIT_1__second" constant="false"/>
      <parameter id="mw0e9a1572_902a_494e_a174_bc23538b443f" name="kpermeability_V165_blood_tis_norm" value="1" units="MWDERIVEDUNIT_1__second"/>
      <parameter id="mw278c248c_135c_426a_be24_bbf18e948ecf" name="kpermeability_V121_blood_tis_norm" value="1" units="MWDERIVEDUNIT_1__second"/>
      <parameter id="mwa75875a8_3de7_46d5_9b2e_46a34d4f14a1" name="kpermeability_V165_tis_norm_blood" value="1" units="MWDERIVEDUNIT_1__second"/>
      <parameter id="mwbaa7a812_8229_4f34_b82b_2f2f85febb7a" name="kpermeability_V121_tis_norm_blood" value="1" units="MWDERIVEDUNIT_1__second"/>
      <parameter id="mw14ccf93e_4331_425a_aa5e_f85682325edb" name="kpermeability_V121_blood_tis_norm_prime" value="1" units="MWDERIVEDUNIT_1__second"/>
      <parameter id="mw8ac97c55_4ad2_4fbe_8019_1e846656c9d6" name="kpermeability_V121_tis_norm_blood_prime" value="1" units="MWDERIVEDUNIT_1__second"/>
      <parameter id="mw450d71cf_41a6_4d5e_9a76_8b718794a35d" name="kpermeability_V165_blood_tis_norm_prime" value="1" units="MWDERIVEDUNIT_1__second"/>
      <parameter id="mw022002d6_0443_47ec_ae8d_9edc4a60946c" name="kpermeability_V165_tis_norm_blood_prime" value="1" units="MWDERIVEDUNIT_1__second"/>
      <parameter id="mw37f7122c_589d_4170_bd90_04546709b106" name="S_NB" value="1"/>
      <parameter id="mw6f459993_c301_46b4_8898_34020cae687c" name="S_NB_dis" value="1" constant="false"/>
      <parameter id="mwe3025b11_7b59_4bc3_aa2f_f3477b98ec58" name="k_lymph" value="0.033333333"/>
      <parameter id="mw3975b10a_5e89_472d_b098_1144940b91cc" name="k_lymph_from_tis_norm" value="1" units="MWDERIVEDUNIT_1__second"/>
      <parameter id="mw9edbb94d_c90e_4475_843e_d6a8882379d2" name="k_lymph_to_blood" value="1" units="MWDERIVEDUNIT_1__second"/>
      <parameter id="mwe9a23f92_6c40_4253_888c_275d6373a796" name="k_lymph_from_tis_dis" value="1" units="MWDERIVEDUNIT_1__second" constant="false"/>
      <parameter id="mw06e91dd8_c42e_4fd0_93bb_f289bf6a9ba0" name="k_lymph_to_blood_dis" value="1" units="MWDERIVEDUNIT_1__second" constant="false"/>
      <parameter id="mw5a534a85_b062_4c8f_b134_5c5e8654e42f" name="kdeg" value="0.000193" units="MWDERIVEDUNIT_1__second"/>
      <parameter id="mw4af9b146_dede_4d76_82f2_7805333b7329" name="k_int" value="0.00028" units="MWDERIVEDUNIT_1__second"/>
      <parameter id="mw909ff4c8_1583_4626_97f2_a2aeb9727dd0" name="k_int_L" value="0.00028" units="MWDERIVEDUNIT_1__second"/>
      <parameter id="mw4ff39bf5_fae6_4587_9bdd_503ef406dbeb" name="sR" value="0.00028"/>
      <parameter id="mw6ebb17d7_de2a_4d6b_8e4b_53e186b6792a" name="sR_L" value="0.00028"/>
      <parameter id="mwbee5cb73_6e55_4d18_bfa2_ba050a8fce48" name="kc_R1_N1_A" value="100000000000000" units="MWDERIVEDUNIT_1__mole__centimeter___2_second"/>
      <parameter id="mwff3589eb_2ec1_4a35_8dfb_bca70299e1e4" name="kc_R1_N1_L" value="100000000000000" units="MWDERIVEDUNIT_1__mole__centimeter___2_second"/>
      <parameter id="mw688ae9f9_5027_40fc_a8f2_84fa2dc3bbaa" name="kon_V165_R1_A" value="30000000" units="MWDERIVEDUNIT_1__molarity_second"/>
      <parameter id="mwb71d5905_3250_4bb8_bffa_76e3fb5cc30f" name="kon_V165_R2_A" value="10000000" units="MWDERIVEDUNIT_1__molarity_second"/>
      <parameter id="mw6fbb0cb4_6a9e_4f9f_9534_aa11800ee248" name="kon_V165_N1_A" value="3200000" units="MWDERIVEDUNIT_1__molarity_second" constant="false"/>
      <parameter id="mw6c17f87b_98e2_4684_a457_87bee886b5b9" name="kon_V121_R1_A" value="30000000" units="MWDERIVEDUNIT_1__molarity_second"/>
      <parameter id="mw328eb5ab_c459_4405_8680_e690057d16f3" name="kon_V121_R2_A" value="10000000" units="MWDERIVEDUNIT_1__molarity_second"/>
      <parameter id="mw2b93708e_23a4_4972_928f_2baf41a935ba" name="kc_V165N1_R2_A" value="100000000000000" units="MWDERIVEDUNIT_1__mole__centimeter___2_second"/>
      <parameter id="mw05d808a6_9612_421b_98d4_b1a47809de54" name="kc_V165R2_N1_A" value="31000000000000" units="MWDERIVEDUNIT_1__mole__centimeter___2_second"/>
      <parameter id="mwf3456aeb_b788_4020_9e93_211adb2cc1a1" name="kon_V165_R1_L" value="30000000" units="MWDERIVEDUNIT_1__molarity_second"/>
      <parameter id="mw6d117eba_5f1c_46ff_b6d2_189389dbc772" name="kon_V165_R2_L" value="10000000" units="MWDERIVEDUNIT_1__molarity_second"/>
      <parameter id="mw4be68582_bb4c_4be2_b44a_e32eac39ead3" name="kon_V165_N1_L" value="3200000" units="MWDERIVEDUNIT_1__molarity_second"/>
      <parameter id="mw0b79536e_7fa2_436c_bb1a_04cd414339cd" name="kon_V121_R1_L" value="30000000" units="MWDERIVEDUNIT_1__molarity_second"/>
      <parameter id="mwcdc7d9e0_e8ec_4ecb_b751_3620a3402109" name="kon_V121_R2_L" value="10000000" units="MWDERIVEDUNIT_1__molarity_second"/>
      <parameter id="mw98e59bdd_97c6_4137_ad33_5adf1ad21087" name="kc_V165N1_R2_L" value="100000000000000" units="MWDERIVEDUNIT_1__mole__centimeter___2_second"/>
      <parameter id="mwca4de5cc_3c1d_4f4c_bfaf_226408b7a55c" name="kc_V165R2_N1_L" value="31000000000000" units="MWDERIVEDUNIT_1__mole__centimeter___2_second"/>
      <parameter id="mw05de0d3c_9deb_4dc1_93f2_47342ac37838" name="koff_V165_MECM" value="0.00069" units="MWDERIVEDUNIT_1__second"/>
      <parameter id="mw968c6e03_063d_4746_b887_02a5e78b83c7" name="koff_V165_MPBM" value="0.00069" units="MWDERIVEDUNIT_1__second"/>
      <parameter id="mw064f6596_668d_4905_a367_a8518c843430" name="koff_V165_MEBM" value="0.00069" units="MWDERIVEDUNIT_1__second"/>
      <parameter id="mw5a113564_d230_4f80_a710_a211ddf55a6c" name="koff_V165_R1_tis_dis_A" value="0.001" units="MWDERIVEDUNIT_1__second"/>
      <parameter id="mw5569d5c1_2e7a_44e8_a5d1_9b7b738db3cb" name="koff_V165_R2_tis_dis_A" value="0.001" units="MWDERIVEDUNIT_1__second"/>
      <parameter id="mw2c9ad00d_563a_4187_abd2_0064fbc930fe" name="koff_V165_N1_tis_dis_A" value="0.001" units="MWDERIVEDUNIT_1__second"/>
      <parameter id="mw44fb51c7_d1b1_435f_84e1_496a488aae98" name="koff_V165N1_R2_tis_dis_A" value="0.001" units="MWDERIVEDUNIT_1__second"/>
      <parameter id="mwe1543e2d_981e_48cf_9251_94acada216ec" name="koff_V165R2_N1_tis_dis_A" value="0.001" units="MWDERIVEDUNIT_1__second"/>
      <parameter id="mwa62a6927_032e_4c77_9ecf_b8b08c85dcf2" name="koff_V121_R1_tis_dis_A" value="0.001" units="MWDERIVEDUNIT_1__second"/>
      <parameter id="mwdda9a115_5352_4358_9919_1fce8d34924b" name="koff_V121_R2_tis_dis_A" value="0.001" units="MWDERIVEDUNIT_1__second"/>
      <parameter id="mwc5397f51_34be_4299_beae_0e01c2143aef" name="kdissoc_R1_N1_tis_dis_A" value="0.01" units="MWDERIVEDUNIT_1__second"/>
      <parameter id="mwc28e14e1_5b94_43d1_94df_dc439913f5f0" name="kdissoc_R1_N1_tis_dis_L" value="0.01" units="MWDERIVEDUNIT_1__second"/>
      <parameter id="mw387272d9_cc29_4690_81d1_3929ad90147e" name="koff_V165_R1_tis_dis_L" value="0.001" units="MWDERIVEDUNIT_1__second"/>
      <parameter id="mw6dbdf46c_4cbe_4860_9156_663c2b29a813" name="koff_V165_R2_tis_dis_L" value="0.001" units="MWDERIVEDUNIT_1__second"/>
      <parameter id="mw9064261e_81cb_4257_b3f8_b01cae86f44b" name="koff_V165_N1_tis_dis_L" value="0.001" units="MWDERIVEDUNIT_1__second"/>
      <parameter id="mw09d73c2d_f39a_46ca_9fca_ceb5d23d55ca" name="koff_V165R2_N1_tis_dis_L" value="0.001" units="MWDERIVEDUNIT_1__second"/>
      <parameter id="mw6ec68926_77d9_4d75_8bcb_239416e34b8e" name="koff_V165N1_R2_tis_dis_L" value="0.001" units="MWDERIVEDUNIT_1__second"/>
      <parameter id="mwf96ac196_4c19_4aaf_ba1c_61f363220b4e" name="koff_V121_R1_tis_dis_L" value="0.001" units="MWDERIVEDUNIT_1__second"/>
      <parameter id="mw2e7938f4_a4fd_4ddf_8f05_52594e27b2e2" name="koff_V121_R2_tis_dis_L" value="0.001" units="MWDERIVEDUNIT_1__second"/>
      <parameter id="mw94a4ec57_6965_4e62_8927_51261b7b53f8" name="koff_V165_R1_tis_norm_A" value="0.001" units="MWDERIVEDUNIT_1__second"/>
      <parameter id="mw9a51927e_0bf5_48b9_a916_b6b8d0c90841" name="koff_V165_R2_tis_norm_A" value="0.001" units="MWDERIVEDUNIT_1__second"/>
      <parameter id="mwe6fa43a0_e8c2_4343_b807_eaf6e0fbf0c9" name="koff_V165_N1_tis_norm_A" value="0.001" units="MWDERIVEDUNIT_1__second"/>
      <parameter id="mwb2369980_51fd_4ba1_91e0_a54de84f721a" name="koff_V165N1_R2_tis_norm_A" value="0.001" units="MWDERIVEDUNIT_1__second"/>
      <parameter id="mw7184f5d5_d20c_4584_b677_1ccfa02c1d36" name="koff_V165R2_N1_tis_norm_A" value="0.001" units="MWDERIVEDUNIT_1__second"/>
      <parameter id="mwa4494f54_3c25_4dce_b262_9c25294652f4" name="koff_V121_R1_tis_norm_A" value="0.001" units="MWDERIVEDUNIT_1__second"/>
      <parameter id="mwff7254ca_a66d_4494_8ea1_a6f03b6972f9" name="koff_V121_R2_tis_norm_A" value="0.001" units="MWDERIVEDUNIT_1__second"/>
      <parameter id="mw870b93ba_dba8_473f_adbe_1c0042612df6" name="koff_V165_R1_tis_norm_L" value="0.001" units="MWDERIVEDUNIT_1__second"/>
      <parameter id="mw5d0b5f72_d343_4f42_81f9_1859501e86e8" name="koff_V165_R2_tis_norm_L" value="0.001" units="MWDERIVEDUNIT_1__second"/>
      <parameter id="mw3694f70d_557b_433b_bf39_fa92f1fd598e" name="koff_V165_N1_tis_norm_L" value="0.001" units="MWDERIVEDUNIT_1__second"/>
      <parameter id="mw785cfda0_df60_401e_98aa_d1c7c00fc3a7" name="koff_V165N1_R2_tis_norm_L" value="0.001" units="MWDERIVEDUNIT_1__second"/>
      <parameter id="mw2430e6f4_87d1_4eac_9bc2_66c50debd4b0" name="koff_V165R2_N1_tis_norm_L" value="0.001" units="MWDERIVEDUNIT_1__second"/>
      <parameter id="mw17f13a39_2f0c_490e_875e_115e6832d7eb" name="koff_V121_R1_tis_norm_L" value="0.001" units="MWDERIVEDUNIT_1__second"/>
      <parameter id="mw54a1e148_2dc2_4073_b5d2_c5428fda3a8a" name="koff_V121_R2_tis_norm_L" value="0.001" units="MWDERIVEDUNIT_1__second"/>
      <parameter id="mwcfedb8df_cd27_4803_aa97_b3576cd3ba6a" name="koff_V165_MECM_tis_norm" value="1"/>
      <parameter id="mw89d966e8_276f_4150_aa2e_9467ee716bc5" name="koff_V165_MEBM_tis_norm" value="1"/>
      <parameter id="mwbd0a9613_fb91_4256_9c82_124fe282ad0b" name="koff_V165_MPBM_tis_norm" value="1"/>
      <parameter id="mw5dcd98d3_f2bb_40a2_aa44_42cb8d56c595" name="kon_V165_MECM_tis_norm" value="1"/>
      <parameter id="mw9344900a_fba4_4df2_ac0d_27783ecfa59e" name="kon_V165_MEBM_tis_norm" value="1"/>
      <parameter id="mwec87cda5_76ca_4ffd_a9a0_a60193b81660" name="kon_V165_MPBM_tis_norm" value="1"/>
      <parameter id="mwc8af0ad3_ac19_407c_8528_538ed643f502" name="k_int_R1_tis_norm_A" value="1" units="MWDERIVEDUNIT_1__second"/>
      <parameter id="mwd26bf80d_3663_4238_9067_5c879777d794" name="k_int_R2_tis_norm_A" value="1" units="MWDERIVEDUNIT_1__second"/>
      <parameter id="mwb67fe94d_88d4_46f3_aeeb_d77beb2433dd" name="k_int_N1_tis_norm_A" value="1" units="MWDERIVEDUNIT_1__second"/>
      <parameter id="mwb085f912_9e50_486b_8eb4_57ba88409600" name="k_int_R1N1_tis_norm_A" value="1" units="MWDERIVEDUNIT_1__second"/>
      <parameter id="mw94888662_131a_4a4c_bf9e_251db357c899" name="k_int_R1_tis_norm_L" value="1" units="MWDERIVEDUNIT_1__second"/>
      <parameter id="mw59bf72bb_c904_48a1_8ebd_1106be3a0fc6" name="k_int_R2_tis_norm_L" value="1" units="MWDERIVEDUNIT_1__second"/>
      <parameter id="mw796b72ba_6853_4c4e_93d8_caf68f37ddb5" name="k_int_N1_tis_norm_L" value="1" units="MWDERIVEDUNIT_1__second"/>
      <parameter id="mw39030388_af69_486e_9063_e9b0cebb1f76" name="k_int_R1N1_tis_norm_L" value="1" units="MWDERIVEDUNIT_1__second"/>
      <parameter id="mwc71dd5cc_d8b0_4fba_9e63_38a8a4799bca" name="kc_R1_N1_tis_norm_A" value="1" units="MWDERIVEDUNIT_1__mole_second"/>
      <parameter id="mwfae235c4_1629_426f_9422_765c90f5d43e" name="sR_R1_tis_norm_A" value="1"/>
      <parameter id="mw8890fa88_b2f3_446b_bd03_ec8754c74ee6" name="sR_N1_tis_norm_A" value="1"/>
      <parameter id="mwa22c9fc1_e03e_472d_967b_73762279efc3" name="sR_R2_tis_norm_A" value="1"/>
      <parameter id="mw3f888bbe_9c38_414d_893d_abd19a858eac" name="kc_R1_N1_tis_norm_L" value="1" units="MWDERIVEDUNIT_1__mole_second"/>
      <parameter id="mwff0f813d_a631_4567_88fd_816ece462120" name="sR_R1_tis_norm_L" value="1"/>
      <parameter id="mwf6f76a52_06f7_4756_a2ff_24e540301687" name="sR_N1_tis_norm_L" value="1"/>
      <parameter id="mwb476d063_fedb_4a78_bf10_dcfa6c31b51b" name="sR_R2_tis_norm_L" value="1"/>
      <parameter id="mw241af0a9_5533_4425_a9e9_c5002d5b2523" name="koff_V165_MECM_tis_dis" value="1" units="MWDERIVEDUNIT_1__second"/>
      <parameter id="mwd665ec93_9c5f_44bd_aa3d_fdf37166a761" name="koff_V165_MEBM_tis_dis" value="1"/>
      <parameter id="mw1b21ba43_b268_4ae7_bd12_384a27331d83" name="koff_V165_MPBM_tis_dis" value="1"/>
      <parameter id="mwf84f6551_a964_4a4b_a28b_6c79287bb3b1" name="kon_V165_MECM_tis_dis" value="1"/>
      <parameter id="mw7d6a7e3f_5402_4a10_9ce4_9edf42b4a203" name="kon_V165_MEBM_tis_dis" value="1" units="MWDERIVEDUNIT_1__mole_second"/>
      <parameter id="mw171c2faa_a66b_4309_9f54_04d988182b5b" name="kon_V165_MPBM_tis_dis" value="1"/>
      <parameter id="mw64c185f8_70a1_4ab0_8689_8cd35ef086da" name="k_int_R1_tis_dis_A" value="1"/>
      <parameter id="mwe07e367d_afee_4a8e_b302_7afcd0693928" name="k_int_R2_tis_dis_A" value="1" units="MWDERIVEDUNIT_1__second"/>
      <parameter id="mw3f021850_a309_45de_839d_026eeb05f655" name="k_int_N1_tis_dis_A" value="1" units="MWDERIVEDUNIT_1__second"/>
      <parameter id="mw6f7ffa93_bc7f_4f34_a4c2_cd5182fc8b5c" name="k_int_V121R1_tis_dis_A" value="1" units="MWDERIVEDUNIT_1__second"/>
      <parameter id="mwe8cf7e5f_2357_45a0_a173_85b4ee5e720e" name="k_int_V121R2_tis_dis_A" value="1" units="MWDERIVEDUNIT_1__second"/>
      <parameter id="mw3f714ce9_d01e_4589_b067_0e34572a851e" name="k_int_V165R1_tis_dis_A" value="1" units="MWDERIVEDUNIT_1__second"/>
      <parameter id="mwd9ae45f2_2d30_44a8_abf2_06893ed6ff5c" name="k_int_V165R2_tis_dis_A" value="1" units="MWDERIVEDUNIT_1__second"/>
      <parameter id="mw1cb436af_0425_4225_827b_d8465733fb3a" name="k_int_V165N1_tis_dis_A" value="1" units="MWDERIVEDUNIT_1__second"/>
      <parameter id="mw4a65d8ea_edd4_41c8_b51e_90c819b57b47" name="k_int_R1N1_tis_dis_A" value="1" units="MWDERIVEDUNIT_1__second"/>
      <parameter id="mwef7193f0_e632_4adf_bf6f_b0c89f62a42d" name="k_int_V165R2N1_tis_dis_A" value="1" units="MWDERIVEDUNIT_1__second"/>
      <parameter id="mw074a1065_93df_4b8a_883c_6586e996fb12" name="k_int_V121R1N1_tis_dis_A" value="1" units="MWDERIVEDUNIT_1__second"/>
      <parameter id="mwc42b0597_afa6_41c5_9954_52e936d6ff74" name="k_int_R1_tis_dis_L" value="1" units="MWDERIVEDUNIT_1__second"/>
      <parameter id="mw739848fc_2b98_4721_addb_0cb4c17f1f84" name="k_int_R2_tis_dis_L" value="1" units="MWDERIVEDUNIT_1__second"/>
      <parameter id="mw706c5f7f_5c8e_4403_b463_f4a29131d7ef" name="k_int_N1_tis_dis_L" value="1" units="MWDERIVEDUNIT_1__second"/>
      <parameter id="mwb4fc6dbf_47a6_45d3_bb36_35c9178e4540" name="k_int_V121R1_tis_dis_L" value="1" units="MWDERIVEDUNIT_1__second"/>
      <parameter id="mwc5337b80_4189_467d_a7e1_e1c39d117a15" name="k_int_V121R2_tis_dis_L" value="1" units="MWDERIVEDUNIT_1__second"/>
      <parameter id="mwb941bc2e_53c7_40f4_a000_000dda6eda2b" name="k_int_V165R1_tis_dis_L" value="1" units="MWDERIVEDUNIT_1__second"/>
      <parameter id="mw2d58dbfb_83e9_4fd9_9feb_b5f99dd0bf1b" name="k_int_V165R2_tis_dis_L" value="1" units="MWDERIVEDUNIT_1__second"/>
      <parameter id="mwc5caa2e4_ec14_4287_b323_0f7e13557d88" name="k_int_V165N1_tis_dis_L" value="1" units="MWDERIVEDUNIT_1__second"/>
      <parameter id="mwfbc99c92_00b7_4a08_afdf_edb8d264e8b4" name="k_int_R1N1_tis_dis_L" value="1" units="MWDERIVEDUNIT_1__second"/>
      <parameter id="mwa3fe1a2e_6dff_471c_a5cb_40dcbdf16b5c" name="k_int_V165R2N1_tis_dis_L" value="1" units="MWDERIVEDUNIT_1__second"/>
      <parameter id="mw0c337bdf_8bea_426c_a588_588c2885184c" name="k_int_V121R1N1_tis_dis_L" value="1" units="MWDERIVEDUNIT_1__second"/>
      <parameter id="mw1af86ec2_f25a_417e_9a1b_542a93ace9db" name="kon_V165_R1_tis_dis_A" value="1" units="MWDERIVEDUNIT_1__mole_second"/>
      <parameter id="mw213b7bd3_6a4e_4573_b554_ea0ecf588336" name="kon_V165_R2_tis_dis_A" value="1" units="MWDERIVEDUNIT_1__mole_second"/>
      <parameter id="mwe1533faf_7680_450b_a1e4_68c4f1e5e6f4" name="kon_V165_N1_tis_dis_A" value="1" units="MWDERIVEDUNIT_1__mole_second"/>
      <parameter id="mwb7edb544_51d4_4753_9422_fa0afe248311" name="kc_V165N1_R2_tis_dis_A" value="1" units="MWDERIVEDUNIT_1__mole_second"/>
      <parameter id="mwe14c28bb_dd8f_4944_9108_59f3f3cad12a" name="kc_V165R2_N1_tis_dis_A" value="1" units="MWDERIVEDUNIT_1__mole_second"/>
      <parameter id="mw45ad84af_aad2_4da9_af8a_7c336f89ffa5" name="kon_V121_R1_tis_dis_A" value="1" units="MWDERIVEDUNIT_1__mole_second"/>
      <parameter id="mw46a97eab_711a_4352_8fc7_fe3a77d397f5" name="kon_V121_R2_tis_dis_A" value="1" units="MWDERIVEDUNIT_1__mole_second"/>
      <parameter id="mw8f9259aa_7d0d_48a5_8150_d8252bdacd35" name="kc_R1_N1_tis_dis_A" value="1" units="MWDERIVEDUNIT_1__mole_second"/>
      <parameter id="mw19097800_40fa_42fd_b50c_ce2e094a34a7" name="sR_R1_tis_dis_A" value="1"/>
      <parameter id="mw6ea89beb_991e_4313_acc0_e779b0eaef38" name="sR_N1_tis_dis_A" value="1"/>
      <parameter id="mw382357ae_26fa_40b8_a0c8_2748ad620734" name="sR_R2_tis_dis_A" value="1"/>
      <parameter id="mwa997866c_669c_4dd4_ba50_6fdbcc554ffc" name="kon_V165_R1_tis_dis_L" value="1" units="MWDERIVEDUNIT_1__mole_second"/>
      <parameter id="mweaaa2a4e_9688_4c99_9432_7654324b78b4" name="kon_V165_R2_tis_dis_L" value="1" units="MWDERIVEDUNIT_1__mole_second"/>
      <parameter id="mwa52da7f0_f63e_4372_8242_98568ba687aa" name="kon_V165_N1_tis_dis_L" value="1" units="MWDERIVEDUNIT_1__mole_second"/>
      <parameter id="mw759aa121_74c3_44e9_b3ad_3c6668d2f5f4" name="kc_V165N1_R2_tis_dis_L" value="1" units="MWDERIVEDUNIT_1__mole_second" constant="false"/>
      <parameter id="mwc8a81fed_3ef9_425e_b7c2_d4690ec86a3b" name="kc_V165R2_N1_tis_dis_L" value="1" units="MWDERIVEDUNIT_1__mole_second" constant="false"/>
      <parameter id="mw775c28a7_9ce2_451b_922e_b3294ce11719" name="kon_V121_R1_tis_dis_L" value="1" units="MWDERIVEDUNIT_1__mole_second"/>
      <parameter id="mw6ebeb51c_aa27_4482_9909_a19f14321fdb" name="kon_V121_R2_tis_dis_L" value="1" units="MWDERIVEDUNIT_1__mole_second"/>
      <parameter id="mwe778c395_d049_494d_a428_2aa9d37aa64b" name="kc_R1_N1_tis_dis_L" value="1" units="MWDERIVEDUNIT_1__mole_second" constant="false"/>
      <parameter id="mwa14b09b9_4fda_4ff6_9933_cfcafd1691fb" name="sR_R1_tis_dis_L" value="1"/>
      <parameter id="mw424d0001_8f32_4263_8656_368967e3524f" name="sR_N1_tis_dis_L" value="1"/>
      <parameter id="mwda60e8b5_6bbe_43c3_a9d3_829fa6bc4cee" name="sR_R2_tis_dis_L" value="1"/>
      <parameter id="mwd2cd08cb_0e0e_4cc6_a5fa_55ec8b922ef8" name="k_int_V121R1_tis_norm_A" value="1" units="MWDERIVEDUNIT_1__second"/>
      <parameter id="mw04b00802_bbcb_4c09_b21c_2e7d372e2ef1" name="k_int_V121R2_tis_norm_A" value="1" units="MWDERIVEDUNIT_1__second"/>
      <parameter id="mw027c7674_b8fc_4c40_9ad6_ec8bde59fb32" name="k_int_V165R1_tis_norm_A" value="1" units="MWDERIVEDUNIT_1__second"/>
      <parameter id="mw5b4efeee_7765_416c_b7ac_2f70a08b7660" name="k_int_V165R2_tis_norm_A" value="1" units="MWDERIVEDUNIT_1__second"/>
      <parameter id="mw2bb4b9cf_fd1a_413b_864b_5dfa6574e3a0" name="k_int_V165N1_tis_norm_A" value="1" units="MWDERIVEDUNIT_1__second"/>
      <parameter id="mw832cb75d_36e7_47b5_900f_2be3e21a5850" name="k_int_V165R2N1_tis_norm_A" value="1" units="MWDERIVEDUNIT_1__second"/>
      <parameter id="mwa8ce968e_d3f9_418d_b188_829a9ff22b43" name="k_int_V121R1N1_tis_norm_A" value="1" units="MWDERIVEDUNIT_1__second"/>
      <parameter id="mwdd1609e6_267a_409b_9c50_dcb85a1859af" name="k_int_V121R1_tis_norm_L" value="1" units="MWDERIVEDUNIT_1__second"/>
      <parameter id="mw0b83e91d_348e_4f7a_af4b_07f6ca5f1952" name="k_int_V121R2_tis_norm_L" value="1" units="MWDERIVEDUNIT_1__second"/>
      <parameter id="mwf3887d1c_7c55_476a_a60e_1e14c167227c" name="k_int_V165R1_tis_norm_L" value="1" units="MWDERIVEDUNIT_1__second"/>
      <parameter id="mwbb95845e_1adc_4dde_85be_74312acdb8f0" name="k_int_V165R2_tis_norm_L" value="1" units="MWDERIVEDUNIT_1__second"/>
      <parameter id="mwd8ef9a58_f210_4a17_8f17_c31578ec7fa6" name="k_int_V165N1_tis_norm_L" value="1" units="MWDERIVEDUNIT_1__second"/>
      <parameter id="mw2941af92_5fd2_4ab6_994a_50dd77f77030" name="k_int_V165R2N1_tis_norm_L" value="1" units="MWDERIVEDUNIT_1__second"/>
      <parameter id="mwb1522915_7634_44d9_84b1_25781fa9bae6" name="k_int_V121R1N1_tis_norm_L" value="1" units="MWDERIVEDUNIT_1__second"/>
      <parameter id="mw4a3b5a57_ce30_41ed_b51b_a05aaf62b0e4" name="kon_V165_R1_tis_norm_A" value="1" units="MWDERIVEDUNIT_1__mole_second"/>
      <parameter id="mwf4ba503a_f84d_4c59_b1b9_74fc005d51d4" name="kon_V165_R2_tis_norm_A" value="1" units="MWDERIVEDUNIT_1__mole_second"/>
      <parameter id="mwbe375fc3_4403_43c1_8f7e_2a6f6bca7c5a" name="kon_V165_N1_tis_norm_A" value="1" units="MWDERIVEDUNIT_1__mole_second"/>
      <parameter id="mwd24473f6_9666_4788_a29d_5794e702b3aa" name="kc_V165N1_R2_tis_norm_A" value="1" units="MWDERIVEDUNIT_1__mole_second"/>
      <parameter id="mwa06ffb7d_09af_42bb_ae42_1d741662158d" name="kon_V121_R1_tis_norm_A" value="1" units="MWDERIVEDUNIT_1__mole_second"/>
      <parameter id="mw2465a72a_d178_426c_9e2a_c5c060831bc7" name="kon_V121_R2_tis_norm_A" value="1" units="MWDERIVEDUNIT_1__mole_second"/>
      <parameter id="mwf6315c34_3ec7_4a65_944a_a0a07b557bd4" name="kc_V165R2_N1_tis_norm_A" value="1" units="MWDERIVEDUNIT_1__mole_second"/>
      <parameter id="mw54c372e0_cb54_4440_ac0c_a3fc8d59d6f9" name="kon_V165_R1_tis_norm_L" value="1" units="MWDERIVEDUNIT_1__mole_second"/>
      <parameter id="mw1ce0b1f3_9e4c_4c71_aba0_4b7a71311ba7" name="kon_V165_R2_tis_norm_L" value="1" units="MWDERIVEDUNIT_1__mole_second"/>
      <parameter id="mw60ef950e_7663_47e4_97f0_0a9d6994f43b" name="kon_V165_N1_tis_norm_L" value="1" units="MWDERIVEDUNIT_1__mole_second"/>
      <parameter id="mwd220e674_856c_40be_b4c1_af311c00e6e8" name="kon_V121_R1_tis_norm_L" value="1" units="MWDERIVEDUNIT_1__mole_second"/>
      <parameter id="mwfc13305c_e728_46c3_b390_bfb3ea167fac" name="kon_V121_R2_tis_norm_L" value="1" units="MWDERIVEDUNIT_1__mole_second"/>
      <parameter id="mw39ecc9d4_be66_411a_bb9b_2315b1ee8c83" name="kc_V165N1_R2_tis_norm_L" value="1" units="MWDERIVEDUNIT_1__mole_second"/>
      <parameter id="mw8849530b_6e62_46ee_b7ef_448446d5b0e1" name="kc_V165R2_N1_tis_norm_L" value="1" units="MWDERIVEDUNIT_1__mole_second"/>
      <parameter id="mw6171f5b3_307b_42ca_8368_f630e191a4b7" name="dosage" value="1"/>
      <parameter id="mw37257770_50e7_4293_9613_a6542a7716d2" name="ratioV165" value="0.111111"/>
      <parameter id="mw483aaa0d_8a8c_4a43_9126_4a4d0b404666" name="BW" value="70" units="kilogram"/>
      <parameter id="mw9a3130ad_699f_4c69_8d56_1fa9af6ab0e4" name="Kd_VEGF_a2M" value="4e-06"/>
      <parameter id="mw1170f86b_6445_40b8_b28e_8551ba38454b" name="koff_VEGF_a2M" value="0.0001" units="MWDERIVEDUNIT_1__second"/>
      <parameter id="mw49addf94_67af_40b4_ae4f_c5c5cf9c3bb8" name="kon_VEGF_a2M" value="1" units="MWDERIVEDUNIT_1__mole_second"/>
      <parameter id="mw5a98dbd2_041e_493a_b7b9_7aae508a9bdf" name="c_a2M" value="3.85081766977747e-05" units="MWDERIVEDUNIT_1__second">
        <notes>
          <body xmlns="http://www.w3.org/1999/xhtml">human: 5 hrs
mouse: 4.4 hrs</body>
        </notes>
      </parameter>
      <parameter id="mw89aa3c7c_113c_402d_b1bf_7d43aad1bd9c" name="ksyn_a2M" value="6.27760296527124e-14">
        <notes>
          <body xmlns="http://www.w3.org/1999/xhtml">human: 6.27760296527124E-14
mouse: 2.99138518074986e-14</body>
        </notes>
      </parameter>
      <parameter id="mwd00f9c17_0e95_4538_b010_087e64555a35" name="Kd_VEGF_a2M_fast" value="4.2e-07"/>
      <parameter id="mw80104ba9_14e8_462a_931a_607cad3c57ea" name="koff_VEGF_a2M_fast" value="0.0001" units="MWDERIVEDUNIT_1__second"/>
      <parameter id="mw345ecaef_b377_4826_b2c9_bfb48754b86d" name="kon_VEGF_a2M_fast" value="1" units="MWDERIVEDUNIT_1__mole_second"/>
      <parameter id="mw81825d57_b172_4c8b_b231_44115bef45e0" name="ksyn_a2M_fast" value="3.13880148263562e-14">
        <notes>
          <body xmlns="http://www.w3.org/1999/xhtml">human: 3.13880148263562E-14
mouse: 2.63241895905988e-14</body>
        </notes>
      </parameter>
      <parameter id="mwc348b3d4_0070_4c54_aebe_dec3f5dfc2ea" name="c_a2M_fast" value="0.003850817669777" units="MWDERIVEDUNIT_1__second">
        <notes>
          <body xmlns="http://www.w3.org/1999/xhtml">human: 3 min
mouse: 3 min</body>
        </notes>
      </parameter>
      <parameter id="mw03abbe6a_92ab_403d_80ff_36d3e7a24ff1" name="koff_sR1_MECM" value="0.01" units="MWDERIVEDUNIT_1__second">
        <notes>
          <body xmlns="http://www.w3.org/1999/xhtml">1/s</body>
        </notes>
      </parameter>
      <parameter id="mwab347004_7058_460a_8146_ecefeef6e81d" name="koff_sR1_MPBM" value="0.01" units="MWDERIVEDUNIT_1__second">
        <notes>
          <body xmlns="http://www.w3.org/1999/xhtml">1/s</body>
        </notes>
      </parameter>
      <parameter id="mw76f3b466_d087_4e3f_86db_da2790009b98" name="koff_sR1_MEBM" value="0.01" units="MWDERIVEDUNIT_1__second">
        <notes>
          <body xmlns="http://www.w3.org/1999/xhtml">1/s</body>
        </notes>
      </parameter>
      <parameter id="mw3da96df6_602d_4608_8ac9_b38fc3a1c767" name="koff_V165_sR1" value="0.001" units="MWDERIVEDUNIT_1__second">
        <notes>
          <body xmlns="http://www.w3.org/1999/xhtml">1/s</body>
        </notes>
      </parameter>
      <parameter id="mw8f67e931_bc0d_4cdc_9bdc_b242143951e9" name="koff_sR1_N1_tis_norm" value="0.01" units="MWDERIVEDUNIT_1__second">
        <notes>
          <body xmlns="http://www.w3.org/1999/xhtml">1/s</body>
        </notes>
      </parameter>
      <parameter id="mwc2c0ee11_aaf0_46cf_8b35_1053e276fad0" name="koff_sR1_N1_L_norm" value="0.01" units="MWDERIVEDUNIT_1__second">
        <notes>
          <body xmlns="http://www.w3.org/1999/xhtml">1/s</body>
        </notes>
      </parameter>
      <parameter id="mw29018bc0_2081_496e_b233_896adf700f52" name="koff_sR1_N1_L_dis" value="0.01" units="MWDERIVEDUNIT_1__second">
        <notes>
          <body xmlns="http://www.w3.org/1999/xhtml">1/s</body>
        </notes>
      </parameter>
      <parameter id="mw685cb4b7_fa9c_4328_9af5_681dd05f0eca" name="koff_sR1_N1_tis_dis" value="0.01" units="MWDERIVEDUNIT_1__second">
        <notes>
          <body xmlns="http://www.w3.org/1999/xhtml">1/s</body>
        </notes>
      </parameter>
      <parameter id="mw585f0f6d_bc9e_4bd3_b987_15d7e8abfe8f" name="k_int_sR1N1_tis_norm" value="1" units="MWDERIVEDUNIT_1__second">
        <notes>
          <body xmlns="http://www.w3.org/1999/xhtml">1/s</body>
        </notes>
      </parameter>
      <parameter id="mw92f3298e_df78_4ec2_aa73_e863a0947710" name="k_int_sR1N1_L_norm" value="1" units="MWDERIVEDUNIT_1__second">
        <notes>
          <body xmlns="http://www.w3.org/1999/xhtml">1/s</body>
        </notes>
      </parameter>
      <parameter id="mwd73754a7_68ea_4f9e_a69e_8aa4ceb1df5a" name="k_int_sR1N1_L_dis" value="1" units="MWDERIVEDUNIT_1__second">
        <notes>
          <body xmlns="http://www.w3.org/1999/xhtml">1/s</body>
        </notes>
      </parameter>
      <parameter id="mwfe5bcc08_5b12_451d_b7ac_a579e7c2684d" name="k_int_sR1N1_tis_dis" value="1" units="MWDERIVEDUNIT_1__second">
        <notes>
          <body xmlns="http://www.w3.org/1999/xhtml">1/s</body>
        </notes>
      </parameter>
      <parameter id="mw0ed5d8da_865c_4b63_8451_9139ba407a6f" name="k_int_V121sR1N1_tis_norm" value="1" units="MWDERIVEDUNIT_1__second">
        <notes>
          <body xmlns="http://www.w3.org/1999/xhtml">1/s</body>
        </notes>
      </parameter>
      <parameter id="mw3abefde7_b4a8_4ca5_8ad3_93629fedbd80" name="k_int_V121sR1N1_L_norm" value="1" units="MWDERIVEDUNIT_1__second">
        <notes>
          <body xmlns="http://www.w3.org/1999/xhtml">1/s</body>
        </notes>
      </parameter>
      <parameter id="mw8ae28790_c58f_4d1c_8a47_61a888f10fa7" name="k_int_V121sR1N1_L_dis" value="1" units="MWDERIVEDUNIT_1__second">
        <notes>
          <body xmlns="http://www.w3.org/1999/xhtml">1/s</body>
        </notes>
      </parameter>
      <parameter id="mw109ac123_693a_4ccd_b1bc_df4eee6688e5" name="k_int_V121sR1N1_tis_dis" value="1" units="MWDERIVEDUNIT_1__second">
        <notes>
          <body xmlns="http://www.w3.org/1999/xhtml">1/s</body>
        </notes>
      </parameter>
      <parameter id="mwdeede045_8f6d_4ee1_83e7_32623e54c996" name="kon_sR1_MECM" value="420000"/>
      <parameter id="mw0af48e02_6d3f_4121_ae9b_dbc64217bdb1" name="kon_sR1_MEBM" value="420000" units="MWDERIVEDUNIT_1__molarity_second"/>
      <parameter id="mweb861694_f4ef_4ba1_bc78_84a63d38690f" name="kon_sR1_MPBM" value="420000" units="MWDERIVEDUNIT_1__molarity_second"/>
      <parameter id="mw4d6dde29_1cb4_4ef2_af7f_4f2fac09ef9b" name="kon_sR1_MECM_tis_norm" value="1">
        <notes>
          <body xmlns="http://www.w3.org/1999/xhtml">(moles/cm3 tissue)^-1 s^-1</body>
        </notes>
      </parameter>
      <parameter id="mw5e4a4873_060a_45d6_a54b_a15851c5785a" name="kon_sR1_MECM_tis_dis" value="1">
        <notes>
          <body xmlns="http://www.w3.org/1999/xhtml">(moles/cm3 tissue)^-1 s^-1</body>
        </notes>
      </parameter>
      <parameter id="mw73a11687_392a_40d3_b7db_cd468f19aafe" name="kon_sR1_MEBM_tis_norm" value="1">
        <notes>
          <body xmlns="http://www.w3.org/1999/xhtml">(moles/cm3 tissue)^-1 s^-1</body>
        </notes>
      </parameter>
      <parameter id="mwe235dba1_f8f8_4bd6_bd8a_f799dad60e16" name="kon_sR1_MEBM_tis_dis" value="1">
        <notes>
          <body xmlns="http://www.w3.org/1999/xhtml">(moles/cm3 tissue)^-1 s^-1</body>
        </notes>
      </parameter>
      <parameter id="mwa2ee5e7f_d94e_4705_89fa_0a627ad38cdc" name="kon_sR1_MPBM_tis_norm" value="1">
        <notes>
          <body xmlns="http://www.w3.org/1999/xhtml">(moles/cm3 tissue)^-1 s^-1</body>
        </notes>
      </parameter>
      <parameter id="mw63aedcc5_4697_49d7_afb6_b9e174bb6687" name="kon_sR1_MPBM_tis_dis" value="1">
        <notes>
          <body xmlns="http://www.w3.org/1999/xhtml">(moles/cm3 tissue)^-1 s^-1</body>
        </notes>
      </parameter>
      <parameter id="mwadcb6fb3_4c20_4c1f_abaa_9ad5b988d89c" name="kon_V165_sR1_tis_norm" value="1" units="MWDERIVEDUNIT_1__mole_second">
        <notes>
          <body xmlns="http://www.w3.org/1999/xhtml">(moles/cm3 tissue)^-1 s^-1</body>
        </notes>
      </parameter>
      <parameter id="mw602cafcc_9352_4c76_9801_52881e82b3fb" name="kon_V165_sR1_blood" value="1" units="MWDERIVEDUNIT_1__mole_second">
        <notes>
          <body xmlns="http://www.w3.org/1999/xhtml">(moles/cm3 tissue)^-1 s^-1</body>
        </notes>
      </parameter>
      <parameter id="mw0975b2e7_8ffe_4263_826e_043d2110fcc7" name="kon_V165_sR1_tis_dis" value="1" units="MWDERIVEDUNIT_1__mole_second">
        <notes>
          <body xmlns="http://www.w3.org/1999/xhtml">(moles/cm3 tissue)^-1 s^-1</body>
        </notes>
      </parameter>
      <parameter id="mw69a2c693_e4bc_4053_8539_4efe7b3975a8" name="kon_V121_sR1_blood" value="1" units="MWDERIVEDUNIT_1__mole_second">
        <notes>
          <body xmlns="http://www.w3.org/1999/xhtml">(moles/cm3 tissue)^-1 s^-1</body>
        </notes>
      </parameter>
      <parameter id="mw3beb6534_a6eb_4ab9_ae88_4c48323ee5d4" name="kon_V121_sR1_tis_dis" value="1" units="MWDERIVEDUNIT_1__mole_second">
        <notes>
          <body xmlns="http://www.w3.org/1999/xhtml">(moles/cm3 tissue)^-1 s^-1</body>
        </notes>
      </parameter>
      <parameter id="mwad364ecb_bacd_439d_ba60_00ef3f9351d4" name="kon_sR1_N1_tis_norm" value="1" units="MWDERIVEDUNIT_1__mole_second">
        <notes>
          <body xmlns="http://www.w3.org/1999/xhtml">(moles/cm3 tissue)^-1 s^-1</body>
        </notes>
      </parameter>
      <parameter id="mw8bed3764_b5c2_442f_b501_52c65577aef5" name="kon_sR1_N1_L_norm" value="1" units="MWDERIVEDUNIT_1__mole_second">
        <notes>
          <body xmlns="http://www.w3.org/1999/xhtml">(moles/cm3 tissue)^-1 s^-1</body>
        </notes>
      </parameter>
      <parameter id="mwecec2306_51ad_4a8d_96ce_c10907a4cb49" name="kon_sR1_N1_L_dis" value="1" units="MWDERIVEDUNIT_1__mole_second"/>
      <parameter id="mw80978c29_5598_437b_b707_5f358e40c02e" name="kon_sR1_N1_tis_dis" value="1" units="MWDERIVEDUNIT_1__mole_second">
        <notes>
          <body xmlns="http://www.w3.org/1999/xhtml">(moles/cm3 tissue)^-1 s^-1</body>
        </notes>
      </parameter>
      <parameter id="mwde913078_f05a_4249_8683_8adb603da59f" name="kon_V165_sR1" value="30000000" units="MWDERIVEDUNIT_1__molarity_second">
        <notes>
          <body xmlns="http://www.w3.org/1999/xhtml">1/(M s)</body>
        </notes>
      </parameter>
      <parameter id="mwa9973d9f_5abe_41e8_849d_d07741498dba" name="kon_V121_sR1" value="30000000" units="MWDERIVEDUNIT_1__molarity_second">
        <notes>
          <body xmlns="http://www.w3.org/1999/xhtml">1/(M s)</body>
        </notes>
      </parameter>
      <parameter id="mw92806d8d_2f59_49d1_ab95_a001024aef0a" name="kon_sR1_N1_norm" value="5560000">
        <notes>
          <body xmlns="http://www.w3.org/1999/xhtml">(moles/cm3 tissue)^-1 s^-1</body>
        </notes>
      </parameter>
      <parameter id="mw472c4d2c_ecd2_4c53_9ef5_11e7feb16ad0" name="kon_sR1_N1_luminal" value="5560000" units="MWDERIVEDUNIT_1__molarity_second">
        <notes>
          <body xmlns="http://www.w3.org/1999/xhtml">(moles/cm3 tissue)^-1 s^-1</body>
        </notes>
      </parameter>
      <parameter id="mw46a474ee_f778_4122_9830_fe27784973cd" name="kon_sR1_N1_dis" value="5560000" units="MWDERIVEDUNIT_1__molarity_second">
        <notes>
          <body xmlns="http://www.w3.org/1999/xhtml">(moles/cm3 tissue)^-1 s^-1</body>
        </notes>
      </parameter>
      <parameter id="mw8aa8b4f0_5c50_4a06_926e_a08684675c02" name="kdeg_sR1" value="0.000193" units="MWDERIVEDUNIT_1__second"/>
      <parameter id="mw861b720a_d260_4876_a373_3a71303b7288" name="c_sR1" value="5e-06" units="MWDERIVEDUNIT_1__second"/>
      <parameter id="mw1a7a7a60_86c2_4530_9697_c2979f087835" name="sR1Secr_normEC" value="1e-12"/>
      <parameter id="mwc3aae2b9_8d44_4ef4_88a2_1a3e3d6e9c30" name="sR1Secr_disEC" value="1e-12"/>
      <parameter id="mwd1ae5c15_c043_42da_a209_fc6e0ef9dca6" name="qsR1_abluminal_normEC" value="1"/>
      <parameter id="mw15a48f7c_664c_47f2_9964_c5a1ea874ca4" name="qsR1_abluminal_disEC" value="1"/>
      <parameter id="mw6c82645d_47f5_4f98_8973_b0ca279213e6" name="qsR1_luminal_normEC" value="1"/>
      <parameter id="mw084b93a3_b6d3_459a_a5cb_7a9cd1d582f8" name="qsR1_luminal_disEC" value="1"/>
      <parameter id="mw6fc28724_9d1b_4593_9236_1bbcc87d4194" name="kperm_blood_and_tis_norm_sR1" value="1.5e-08"/>
      <parameter id="mw98483124_947e_4bc3_a516_e991cca0c9b6" name="kpermeability_norm_to_blood_sR1" value="1" units="MWDERIVEDUNIT_1__second"/>
      <parameter id="mw4b3bd9f4_00a4_4230_a272_f7f681b82bc0" name="kpermeability_norm_from_blood_sR1" value="1" units="MWDERIVEDUNIT_1__second"/>
      <parameter id="mw7b9e8771_1d0c_409d_a0bb_0fe875ef2f27" name="kperm_blood_and_tis_dis_sR1" value="1.5e-07"/>
      <parameter id="mw4c0fe563_9e83_4ddd_8dfb_511130d63d11" name="kpermeability_dis_to_blood_sR1" value="1" units="MWDERIVEDUNIT_1__second"/>
      <parameter id="mw23b21c94_2921_4e9d_8ad0_1641c3dfb83b" name="kpermeability_dis_from_blood_sR1" value="1" units="MWDERIVEDUNIT_1__second"/>
      <parameter id="mw95de3a9c_eccb_4a92_ad1b_1308dd81ea26" name="kperm_blood_and_tis_norm_V165_sR1" value="1.5e-08"/>
      <parameter id="mw3379fe7a_13b8_4075_9197_23bcd3890806" name="kpermeability_norm_to_blood_V165_sR1" value="1" units="MWDERIVEDUNIT_1__second"/>
      <parameter id="mwf9245155_b9e6_489d_87d9_c73e536f7882" name="kpermeability_norm_from_blood_V165_sR1" value="1" units="MWDERIVEDUNIT_1__second"/>
      <parameter id="mw78ced060_976d_428f_af39_7e4ba6fba5ec" name="kperm_blood_and_tis_dis_V165_sR1" value="1.5e-07"/>
      <parameter id="mw1b4c80e8_793c_4d6c_8176_1b29f93da371" name="kpermeability_dis_to_blood_V165_sR1" value="1" units="MWDERIVEDUNIT_1__second"/>
      <parameter id="mwd0294433_c69c_4b61_8993_eb77ab4406f5" name="kpermeability_dis_from_blood_V165_sR1" value="1" units="MWDERIVEDUNIT_1__second"/>
      <parameter id="mw047221b5_790a_45dc_91c8_877f611b0d75" name="kperm_blood_and_tis_norm_V121_sR1" value="1.5e-08"/>
      <parameter id="mwb18f981e_ce6d_441a_abe6_4f41e08e808d" name="kpermeability_norm_to_blood_V121_sR1" value="1" units="MWDERIVEDUNIT_1__second"/>
      <parameter id="mw592da8ca_b96b_4449_afc3_7f093434ada9" name="kpermeability_norm_from_blood_V121_sR1" value="1" units="MWDERIVEDUNIT_1__second"/>
      <parameter id="mw61f3b713_23c4_4e53_beaa_e3fbbb385053" name="kperm_blood_and_tis_dis_V121_sR1" value="1.5e-07"/>
      <parameter id="mw93f87387_7653_4022_8fb6_d5c818f68e69" name="kpermeability_dis_to_blood_V121_sR1" value="1" units="MWDERIVEDUNIT_1__second"/>
      <parameter id="mwb6e40cf9_8773_4072_aad4_05e070c85d98" name="kpermeability_dis_from_blood_V121_sR1" value="1" units="MWDERIVEDUNIT_1__second"/>
      <parameter id="mwaa14de86_e2ff_49cf_a112_8e8282a1d943" name="factor_disEC_secr" value="1"/>
      <parameter id="mw7518b52d_a00e_4d93_a2c6_c40b07b362a6" name="kon_Diseased_V165b_sR1" value="30000000" units="MWDERIVEDUNIT_1__mole_second"/>
      <parameter id="mwb0dffb73_1811_449a_81fd_09b72bea8e0f" name="koff_Diseased_V165b_sR1" value="1" units="MWDERIVEDUNIT_1__second"/>
      <parameter id="mw94769665_6334_4cbc_b68c_b30915a09ff1" name="kon_Diseased_V165b_R2" value="1" units="MWDERIVEDUNIT_1__mole_second"/>
      <parameter id="mwc11981a1_b37a_4298_ad80_da02433419a7" name="koff_Diseased_V165b_R2" value="1" units="MWDERIVEDUNIT_1__second"/>
      <parameter id="mwf30b2942_0219_4fe1_95aa_38afbca978ee" name="kon_Diseased_V165b_R1" value="1" units="MWDERIVEDUNIT_1__mole_second"/>
      <parameter id="mwbd28b56c_3a42_4d2d_8d1e_ed3933398e10" name="koff_Diseased_V165b_R1" value="1" units="MWDERIVEDUNIT_1__second"/>
      <parameter id="mw4eebd5a2_3f04_42e1_92d9_07f4ccb7f2b1" name="kon_Normal_V165b_sR1" value="30000000" units="MWDERIVEDUNIT_1__mole_second"/>
      <parameter id="mw443fe0c3_cd9e_4116_b900_36a7d50b5f3d" name="koff_Normal_V165b_sR1" value="1" units="MWDERIVEDUNIT_1__second"/>
      <parameter id="mwc2dcdab3_4987_4bad_96a1_677079f95e72" name="kon_Normal_V165b_R2" value="1" units="MWDERIVEDUNIT_1__mole_second"/>
      <parameter id="mwbc790700_91ce_4712_b8c9_9389a27d9dd0" name="koff_Normal_V165b_R2" value="1" units="MWDERIVEDUNIT_1__second"/>
      <parameter id="mw08e08dce_6cb2_4fd9_bfc2_1a650ae28260" name="kon_Normal_V165b_R1" value="1" units="MWDERIVEDUNIT_1__mole_second"/>
      <parameter id="mw39ed75fd_cbb8_447c_a75a_051e992c08e8" name="koff_Normal_V165b_R1" value="1" units="MWDERIVEDUNIT_1__second"/>
      <parameter id="mw6f10e3c6_96b8_42cd_87d2_09473c49fcc2" name="kon_Blood_V165b_sR1" value="30000000"/>
      <parameter id="mw1db9e564_b8f4_47ed_bbd1_968e387f474b" name="kon_Normal_V165b_MEBM" value="1"/>
      <parameter id="mw60b497a2_5663_4e64_8ce2_8cd50481f3e3" name="koff_Normal_V165b_MEBM" value="1"/>
      <parameter id="mwa27517d6_015b_48ef_8d7e_01dd024faa79" name="koff_Normal_V165b_MECM" value="1"/>
      <parameter id="mwfb7c8429_8886_4adf_9396_b36ec23d6e1e" name="kon_Normal_V165b_MECM" value="1"/>
      <parameter id="mw47401772_16eb_4beb_8628_25a03f5a2e05" name="kon_Normal_V165b_MPBM" value="1"/>
      <parameter id="mw44ccd074_76e2_4253_9d3f_f8b9e94054c6" name="koff_Normal_V165b_MPBM" value="1"/>
      <parameter id="mw7110f450_bd61_4e7c_84b2_7fb83799fd6f" name="koff_Diseased_V165b_MPBM" value="1"/>
      <parameter id="mw6853cd59_86fc_4bb6_9928_6e640ce1d57a" name="kon_Diseased_V165b_MPBM" value="1"/>
      <parameter id="mwbf495a17_660e_4a1e_9da1_3d9fd126dd30" name="kon_Diseased_V165b_MECM" value="1"/>
      <parameter id="mw722109ba_96cd_406b_80cc_535d84bfaba4" name="koff_Diseased_V165b_MECM" value="1"/>
      <parameter id="mw808cc8d3_2323_4ac6_a277_69b3e70057d3" name="koff_Diseased_V165b_MEBM" value="1"/>
      <parameter id="mwe406cd41_370d_4e4a_b645_f74473373250" name="kon_Diseased_V165b_MEBM" value="1"/>
      <parameter id="mw5ddd3cb4_197f_4d9c_ac01_4baf2f70ffb3" name="k_int_V165bR1_tis_dis_A" value="1" units="MWDERIVEDUNIT_1__second"/>
      <parameter id="mw1cf0ba1b_e53a_451e_bdd1_8ddee30f2ae0" name="k_int_V165bR2_tis_dis_A" value="1" units="MWDERIVEDUNIT_1__second"/>
      <parameter id="mw4ca00d6d_637a_4a8a_bafc_709847431ffa" name="qV165_luminal_normEC" value="1"/>
      <parameter id="mw22d79333_fbae_4604_9d70_6ba8223e675e" name="qV165_luminal_disEC" value="1"/>
      <parameter id="mweaf7b776_5119_4f2f_a0cc_a6223dd5c985" name="qV121_luminal_disEC" value="1"/>
      <parameter id="mw47a15438_4cb9_405f_9375_6903d1a4068a" name="qV121_luminal_normEC" value="1"/>
      <parameter id="mw18fdf86c_2310_4e0e_ac77_4df25dff6f00" name="qV165_abluminal_normEC" value="1"/>
      <parameter id="mw2942e01b_e1b6_401a_b211_332ce803a276" name="qV165_tis_norm" value="1"/>
      <parameter id="mwf292798e_bcac_4ff8_83fd_78fabbb834cf" name="qV121_abluminal_normEC" value="1"/>
      <parameter id="mwb9d0ed05_c6ca_4e15_85be_2110bb9aadd4" name="qV121_tis_norm" value="1"/>
      <parameter id="mw2d6c922d_7e69_43a5_943f_d9ec5de351fa" name="qV165_abluminal_disEC" value="1"/>
      <parameter id="mwc37bb0b5_d6ac_491c_95f6_3a42992198db" name="qV121_abluminal_disEC" value="1"/>
      <parameter id="mw9fb75691_aaca_4cd2_b26e_0cd7b920c5a0" name="koff_V121_sR1" value="0.001" units="MWDERIVEDUNIT_1__second"/>
      <parameter id="mw408ba0f8_1148_4970_8eee_15b13cbd4d5b" name="kon_V121_sR1_tis_norm" value="1" units="MWDERIVEDUNIT_1__mole_second"/>
      <parameter id="mw5e0851ab_5e78_4829_8b36_1e8c4a46fd1a" name="kc_V121R1_N1_tis_dis_A" value="1" units="MWDERIVEDUNIT_1__mole_second"/>
      <parameter id="mwbf03b575_1da6_4ce2_8f7e_95a3a4420fcf" name="kdissoc_V121_R1_N1_tis_dis_A" value="1" units="MWDERIVEDUNIT_1__second"/>
      <parameter id="mw8ca6b2c3_c98b_4d6e_9f32_dd998e2f0109" name="k_int_V121sR1N1_tis_dis_A" value="1" units="MWDERIVEDUNIT_1__second"/>
      <parameter id="mwea0c14c2_7056_46e1_adc1_4cc175625222" name="k_int_sR1N1_tis_dis_A" value="1" units="MWDERIVEDUNIT_1__second"/>
      <parameter id="mwdf2a2824_8876_4253_8822_dfe313dec6f1" name="k_int_V165bR1_tis_norm_A" value="1" units="MWDERIVEDUNIT_1__second"/>
      <parameter id="mw0cc3cba6_d476_43d4_954c_8555bd829462" name="k_int_V165bR2_tis_norm_A" value="1" units="MWDERIVEDUNIT_1__second"/>
      <parameter id="mw58ec2b8c_890b_458b_a7d0_7666d477cc64" name="kc_V121R1_N1_tis_norm_A" value="1" units="MWDERIVEDUNIT_1__mole_second"/>
      <parameter id="mwb2d68167_1dfb_4dd1_af70_c3e104886a5a" name="kdissoc_V121_R1_N1_tis_norm_A" value="1" units="MWDERIVEDUNIT_1__second"/>
      <parameter id="mwf4391ddb_b467_4954_bb16_79eaace0958d" name="k_int_V121sR1N1_tis_norm_A" value="1" units="MWDERIVEDUNIT_1__second"/>
      <parameter id="mw99a4bbd9_fa57_4853_9d86_db3edac7cd4e" name="k_int_sR1N1_tis_norm_A" value="1" units="MWDERIVEDUNIT_1__second"/>
      <parameter id="mw6583baf1_a7c0_4ad7_9494_af5819b943e8" name="VEGF121Secr_tis_norm" value="0.002"/>
      <parameter id="mwf385ad72_0e2d_40c9_8023_8a0c43dfc6b5" name="VEGF165Secr_tis_norm" value="0.018"/>
      <parameter id="mwd719c70b_5f04_42aa_a368_9621a36e3c55" name="VEGF121Secr_tis_dis" value="1"/>
      <parameter id="mw44fa3ec5_af61_4fdb_950f_79d2eea167a9" name="diseaseCellSurfArea_tis_dis" value="3.464e-05"/>
      <parameter id="mwdae48134_7cfe_4e46_b4d9_371267e3a688" name="diseasedSA_Vol_tis_dis" value="417"/>
      <parameter id="mw1805bd7f_aa3c_4084_b51c_5fb20f16f5f9" name="kon_V165b_R1_tis_norm_A" value="1"/>
      <parameter id="mw76422258_6efe_4a4c_8c48_3711c05dd63d" name="kon_V165b_R2_tis_norm_A" value="1"/>
      <parameter id="mwfcabd370_470c_4d44_a9b9_0d23ee3b28c5" name="kon_Blood_V165b_R1_tis_norm_L" value="1"/>
      <parameter id="mw43556aa0_1392_4887_9b18_2dce3bc8c823" name="kon_Blood_V165b_R2_tis_norm_L" value="1"/>
      <parameter id="mwf4f8f074_de71_4b8d_a49d_1ed3fa1b8dec" name="qV165b_tis_dis" value="1"/>
      <parameter id="mwf9514335_1dec_4917_b742_6588baec21d4" name="qV165b_tis_norm" value="1"/>
      <parameter id="mwe24972a4_f454_4824_83b4_929d2023d463" name="kpermeability_V165b_blood_tis_norm" value="1" units="MWDERIVEDUNIT_1__second"/>
      <parameter id="mw0017e4c4_f2d8_4a98_a3fa_1d963b7b731d" name="kpermeability_V165b_blood_tis_dis" value="1" units="MWDERIVEDUNIT_1__second"/>
      <parameter id="mwbf0b765b_eb34_46c7_a9f3_ddbfbb659b2c" name="kpermeability_V165b_tis_norm_blood" value="1" units="MWDERIVEDUNIT_1__second"/>
      <parameter id="mwbd6e5552_c9ed_463f_8ec3_144c6df1272c" name="kpermeability_V165b_tis_dis_blood" value="1" units="MWDERIVEDUNIT_1__second"/>
      <parameter id="mw600f3373_8c21_44a4_a7f4_27fed68a3048" name="koff_Blood_V165b_R1_tis_dis_L" value="1"/>
      <parameter id="mw4825140c_a1c5_428e_9bf8_0ac9c05f2aef" name="kon_Blood_V165b_R1_tis_dis_L" value="1" units="MWDERIVEDUNIT_1__mole_second"/>
      <parameter id="mw2535449c_a103_43c8_a0b7_1e7571a50c95" name="koff_V165b_R1_tis_norm_L" value="1" units="MWDERIVEDUNIT_1__second"/>
      <parameter id="mw1d40e8e1_2f82_44e7_8c95_7ed18136bf57" name="kon_V165b_R1_tis_norm_L" value="1" units="MWDERIVEDUNIT_1__mole_second"/>
      <parameter id="mw76d4915a_5ec1_47dd_961e_79935e22aca0" name="koff_V165b_R2_tis_norm_L" value="1" units="MWDERIVEDUNIT_1__second"/>
      <parameter id="mwa740bdab_f154_45f0_aecf_e2e97772e346" name="kon_V165b_R2_tis_norm_L" value="1" units="MWDERIVEDUNIT_1__mole_second"/>
      <parameter id="mw18d5d577_1c33_492a_9bba_e569d43b61c7" name="koff_V165b_R1_tis_dis_L" value="1" units="MWDERIVEDUNIT_1__second"/>
      <parameter id="mwe2ff0b4e_b75d_45ab_9cbe_50a3c23aeca6" name="kon_V165b_R1_tis_dis_L" value="1" units="MWDERIVEDUNIT_1__mole_second"/>
      <parameter id="mw292e5af2_6c4c_45d8_9d72_819cfe787ce5" name="koff_V165b_R2_tis_dis_L" value="1" units="MWDERIVEDUNIT_1__second"/>
      <parameter id="mwde205cfb_5eb2_462c_b241_79807865fb2a" name="kon_V165b_R2_tis_dis_L" value="1" units="MWDERIVEDUNIT_1__mole_second"/>
      <parameter id="mwd6e7e61f_5a96_47e5_882f_d4618b9e2dc3" name="qV165b_luminal_normEC" value="1"/>
      <parameter id="mwd8a66315_3df8_453c_9610_f212d998165d" name="c_V165b" value="1" units="MWDERIVEDUNIT_1__second"/>
      <parameter id="mw8638fa73_c93e_44bf_bc61_c58579cfe432" name="qV165b_luminal_disEC" value="1"/>
      <parameter id="mwaae9d869_1bf2_4ed8_b93c_1b18bac8b3d5" name="kpermeability_V165b_blood_tis_norm_prime" value="1" units="MWDERIVEDUNIT_1__second"/>
      <parameter id="mwcd946ef7_453e_4c56_bff0_23a91939b9cb" name="qV165b_abluminal_normEC" value="1"/>
      <parameter id="mwf2c658c0_b220_4a0b_9165_34f6d5f50a15" name="kpermeability_V165b_tis_norm_blood_prime" value="1" units="MWDERIVEDUNIT_1__second"/>
      <parameter id="mw394882e0_8585_4c09_96b6_7fd8ef51f88a" name="kpermeability_V165b_tis_dis_blood_prime" value="1" units="MWDERIVEDUNIT_1__second"/>
      <parameter id="mwb32588f1_14d3_44d3_be6b_3d7fccc870ea" name="kon_V165b_sR1_blood" value="1" units="MWDERIVEDUNIT_1__mole_second"/>
      <parameter id="mw411beb98_bd14_494f_be24_5b94477a44a1" name="koff_V165b_sR1" value="1" units="MWDERIVEDUNIT_1__second"/>
      <parameter id="mw65671911_4147_4801_9bc3_566c4b47adca" name="k_lymph_dis" value="1"/>
      <parameter id="mwb12ed9b5_b7f3_4676_a60c_0d59c66c182a" name="qV165b_abluminal_disEC" value="1"/>
      <parameter id="mwb1b80c4e_f72b_40b1_b597_4142d4aec857" name="kpermeability_V165b_blood_tis_dis_prime" value="1" units="MWDERIVEDUNIT_1__second"/>
      <parameter id="mw086af570_ed6f_448a_ac6d_983d8adae538" name="c_antiVEGF" value="9.98232e-06"/>
      <parameter id="mw6cc2b121_12d7_4898_aa2e_2d303badf00f" name="c_antiV165b" value="1"/>
      <parameter id="mwa8e1185c_186d_4783_ae8b_1821732523c3" name="c_antiVEGF_complex" value="4.0626e-06"/>
      <parameter id="mw3550e1a4_78d3_4f4f_820a_ecd2409b8d54" name="c_antiV165b_V165b" value="1"/>
      <parameter id="mw2a73911f_9e25_429c_b596_3fdb9abb95ff" name="kon_V165_antiVEGF" value="1" units="MWDERIVEDUNIT_1__molarity_second"/>
      <parameter id="mwad5827c0_6f89_4031_83e9_b39657c793bd" name="koff_V165_antiVEGF" value="2.01e-05"/>
      <parameter id="mw5700568d_59c0_4842_827b_607d06a43f30" name="Kd_antiVEGF_VEGF165" value="4.9e-13"/>
      <parameter id="mw9b7b8375_73e2_4f84_bc99_ca62f1a65eaa" name="kon_V165b_antiV165b_blood" value="1" units="MWDERIVEDUNIT_1__mole_second"/>
      <parameter id="mw312c0428_31d0_4c5a_83fd_fc878db72475" name="koff_V165b_antiV165b_blood" value="1"/>
      <parameter id="mw50f5d3e1_12cb_4029_a676_9fae5c49049e" name="kdeg_antiV165b_blood" value="1"/>
      <parameter id="mwbcf80e07_bcb4_42cc_a0ce_67d06f80a216" name="kdeg_antiVEGF" value="0.000193"/>
      <parameter id="mw9d6507da_ff5b_4859_9d44_461a110ef3ea" name="kpermeability_dis_from_blood_antiV165b" value="1"/>
      <parameter id="mw6474c252_3add_4400_a1da_7a4d03b637dd" name="kperm_blood_and_tis_norm_antiVEGF" value="3e-08"/>
      <parameter id="mw34d325ed_f1c9_4255_91ac_74b26fd3d9fc" name="kperm_blood_and_tis_dis_antiVEGF" value="3e-07"/>
      <parameter id="mw5f698f3d_42c4_4cd4_88cb_85ce96a00ea3" name="kpermeability_norm_from_blood_antiV165b" value="1"/>
      <parameter id="mwa62b4240_042e_4105_86a9_36bdade39837" name="kon_V165b_antiV165b_dis" value="1" units="MWDERIVEDUNIT_1__mole_second"/>
      <parameter id="mwa35685b6_5119_41bb_a526_7cb1ff963594" name="koff_V165b_antiV165b_dis" value="1"/>
      <parameter id="mw869f4b23_8b4f_4467_82d0_ad3c224c3863" name="k_int_V165b_antiV165b_dis" value="0"/>
      <parameter id="mw63ff0d31_3fa2_4ba5_888c_8878e5b009c2" name="kelimination_antiV165b_dis" value="1"/>
      <parameter id="mwcd47090d_7ba6_49c5_99df_5a72400f5e82" name="lymph_V165b_antiV165b_tis_dis" value="1"/>
      <parameter id="mw73e48e91_ac34_4b6d_bf34_7bcdcc4067e3" name="klymphatics_dis_antiVEGF" value="1"/>
      <parameter id="mw61f7f4d5_8760_4d48_87dd_6a17b9c353e7" name="lymph_free_antiV165b_tis_dis" value="1"/>
      <parameter id="mw55b85aa4_7c22_4166_a43b_b21ec4c6eab0" name="kpermeability_dis_to_blood_antiV165b" value="1"/>
      <parameter id="mwd7176282_f9f6_4c2f_8558_1f995cc64cb8" name="kon_V165b_antiV165b_norm" value="1" units="MWDERIVEDUNIT_1__mole_second"/>
      <parameter id="mw54a6babd_9c64_44d7_9913_14b37440b698" name="koff_V165b_antiV165b_norm" value="1"/>
      <parameter id="mw2e1ceccc_1e18_44c4_b737_0296712c7376" name="k_int_V165b_antiV165b_norm" value="0"/>
      <parameter id="mwefc99ea5_b7aa_4e45_948a_0182162e1992" name="kelimination_antiV165b_norm" value="1"/>
      <parameter id="mw623264bc_cf70_4139_b843_be4e9492cf62" name="lymph_V165b_antiV165b_tis_norm" value="1"/>
      <parameter id="mwdf034da2_53d1_4756_a491_48946e535229" name="lymph_free_antiV165b_tis_norm" value="1"/>
      <parameter id="mw0f915dd0_ef1f_44dd_934e_46369d9afd1f" name="kpermeability_norm_to_blood_antiV165b" value="1"/>
      <parameter id="mw66a87219_a84c_40eb_9eaf_d830d93b4199" name="klymphatics_norm_antiVEGF" value="1"/>
      <parameter id="mw12458ad9_3b41_4b5d_ba52_3e2fe5abaecc" name="mL_to_L" value="1000" units="MWDERIVEDUNIT_milliliter__liter"/>
      <parameter id="mwdc233384_5dd4_4f92_924b_b943a5d59744" name="M_to_nM" value="1000000000" units="MWDERIVEDUNIT_nanomolarity__molarity"/>
      <parameter id="mw153153d1_3b53_48a9_9f0f_62000f916777" name="M_to_uM" value="1000000" units="MWDERIVEDUNIT_micromolarity__molarity"/>
      <parameter id="mw99946db5_a0a0_4ff3_8087_2142ff348aba" name="M_to_pM" value="1000000000000" units="MWDERIVEDUNIT_picomolarity__molarity"/>
      <parameter id="mw7c4936e8_7670_431c_a688_c1c937d78002" name="kpermeability_dis_to_blood_V165b_sR1" value="1" units="MWDERIVEDUNIT_1__second"/>
      <parameter id="mw009d3a2a_027c_4c3c_8959_775eade1e838" name="kpermeability_norm_to_blood_V165b_sR1" value="1" units="MWDERIVEDUNIT_1__second"/>
      <parameter id="mwf1a29479_787c_4d83_9dda_7c57ca35da61" name="kpermeability_dis_from_blood_V165b_sR1" value="1" units="MWDERIVEDUNIT_1__second"/>
      <parameter id="mw839e536d_a423_451c_bd69_144354ea8269" name="kpermeability_norm_from_blood_V165b_sR1" value="1" units="MWDERIVEDUNIT_1__second"/>
      <parameter id="mw3e281962_3389_4ff1_89c5_32316ea1aede" name="antiV165bDuration" value="1"/>
      <parameter id="mwad598247_4b8c_4614_8c81_7c7f58339677" name="antiV165bLag" value="1"/>
      <parameter id="mwbe43dc75_c161_41ca_83a7_f1383282131e" name="V165bSecretionRatio_Normal" value="0.1"/>
      <parameter id="mw4a96a785_2aed_41c1_b4db_e246da5d960b" name="RatioV165b_V165_Normal" value="1" constant="false"/>
      <parameter id="mwcab2415b_c855_4875_87e3_49eca330372f" name="RatioV165b_V165_Disease" value="1" constant="false"/>
      <parameter id="mw8464d1d4_fd9e_496d_98e4_744860b89566" name="RatioV165b_V165_Blood" value="0.1" constant="false"/>
      <parameter id="mwb49a4910_cccb_4f19_8140_219dbdc55a1c" name="V165bSecretionRatio_Disease" value="1"/>
      <parameter id="mw2a7cb5e6_f255_4783_9945_f2a0695851dc" name="VEGF165Secr_EC" value="0.031"/>
      <parameter id="mw2a206b2b_93bd_497b_a78f_9074854e02c2" name="VEGF121Secr_EC" value="0.003444444"/>
      <parameter id="mw0f627c24_d03a_4223_8deb_ca60473e0aa1" name="V165bSecretionRatio_Blood" value="0.1"/>
    </listOfParameters>
    <listOfInitialAssignments>
      <initialAssignment symbol="mw2fc3cc2a_84d9_4edc_8191_56839112c18f">
        <math xmlns="http://www.w3.org/1998/Math/MathML">
          <apply>
            <plus/>
            <ci> mwd13c87bc_d5e9_49d5_b6a2_dc55d8c48f28 </ci>
            <ci> mw857f3efb_36e4_4956_b824_3d4438696dc2 </ci>
            <ci> mw57243fdd_aace_4019_8554_249e7c5c6723 </ci>
          </apply>
        </math>
      </initialAssignment>
      <initialAssignment symbol="mw83fc8589_e96a_44c4_93b3_5951382f4a5c">
        <math xmlns="http://www.w3.org/1998/Math/MathML">
          <apply>
            <plus/>
            <ci> mw95498459_64b8_4380_8681_60f246265c40 </ci>
            <ci> mwb649768a_aeb8_4f92_aac0_171bf20d76aa </ci>
            <ci> mw1344c90b_2866_4ac6_8eae_8c3ae29ce9ec </ci>
          </apply>
        </math>
      </initialAssignment>
      <initialAssignment symbol="mw960128f2_f669_4c8b_b0c9_98963636c26b">
        <math xmlns="http://www.w3.org/1998/Math/MathML">
          <apply>
            <divide/>
            <apply>
              <times/>
              <ci> mw077ceeb6_46e7_45f3_a786_ade305ad9a2f </ci>
              <ci> mw1344c90b_2866_4ac6_8eae_8c3ae29ce9ec </ci>
            </apply>
            <cn type="integer"> 1000 </cn>
          </apply>
        </math>
      </initialAssignment>
      <initialAssignment symbol="mwaaf8dba9_d057_452a_b140_d4ec377357ee">
        <math xmlns="http://www.w3.org/1998/Math/MathML">
          <apply>
            <divide/>
            <apply>
              <times/>
              <ci> mw88bac825_dfa6_43cd_b6ea_226d3780c836 </ci>
              <ci> mw95498459_64b8_4380_8681_60f246265c40 </ci>
            </apply>
            <cn type="integer"> 1000 </cn>
          </apply>
        </math>
      </initialAssignment>
      <initialAssignment symbol="mwd467b610_6961_4b95_90e3_29644ae3cac2">
        <math xmlns="http://www.w3.org/1998/Math/MathML">
          <apply>
            <divide/>
            <apply>
              <times/>
              <ci> mw6e9ac26d_c25c_434d_b9a1_87044f96f28c </ci>
              <ci> mwb649768a_aeb8_4f92_aac0_171bf20d76aa </ci>
            </apply>
            <cn type="integer"> 1000 </cn>
          </apply>
        </math>
      </initialAssignment>
      <initialAssignment symbol="mwca45b81d_a01f_43e8_98e4_24688e8ace14">
        <math xmlns="http://www.w3.org/1998/Math/MathML">
          <apply>
            <divide/>
            <apply>
              <times/>
              <ci> mw6ea71e19_6699_4256_bcec_499481026e91 </ci>
              <ci> mw60407b16_e3f0_4dcb_a331_39164b63c4d4 </ci>
            </apply>
            <ci> mwba2f4ca3_6b97_42af_b660_b437aab943a8 </ci>
          </apply>
        </math>
      </initialAssignment>
      <initialAssignment symbol="mw3fac677e_532c_488e_8a8b_354a0b39ddb4">
        <math xmlns="http://www.w3.org/1998/Math/MathML">
          <apply>
            <times/>
            <apply>
              <divide/>
              <apply>
                <divide/>
                <ci> mweda6a853_5020_46dc_ab9e_2185b40a0754 </ci>
                <ci> mwe65fa351_d18a_404d_8f18_83d69feefa14 </ci>
              </apply>
              <ci> mw114fd10c_6854_4979_a4d1_daac87ccf603 </ci>
            </apply>
            <ci> mw6ea71e19_6699_4256_bcec_499481026e91 </ci>
          </apply>
        </math>
      </initialAssignment>
      <initialAssignment symbol="mwf4be6bc1_b62d_4057_9a5e_71e0490f1507">
        <math xmlns="http://www.w3.org/1998/Math/MathML">
          <apply>
            <times/>
            <apply>
              <divide/>
              <apply>
                <divide/>
                <ci> mwf99f7138_6367_4eea_bddd_02f588c52acb </ci>
                <ci> mwe65fa351_d18a_404d_8f18_83d69feefa14 </ci>
              </apply>
              <ci> mw114fd10c_6854_4979_a4d1_daac87ccf603 </ci>
            </apply>
            <ci> mw6ea71e19_6699_4256_bcec_499481026e91 </ci>
          </apply>
        </math>
      </initialAssignment>
      <initialAssignment symbol="mw8d7a2207_a6cb_4aa7_8d8b_17f2b85bf3e1">
        <math xmlns="http://www.w3.org/1998/Math/MathML">
          <apply>
            <times/>
            <apply>
              <divide/>
              <apply>
                <divide/>
                <ci> mw0a426e60_8734_4c29_af04_4f10bd009ba0 </ci>
                <ci> mwe65fa351_d18a_404d_8f18_83d69feefa14 </ci>
              </apply>
              <ci> mw114fd10c_6854_4979_a4d1_daac87ccf603 </ci>
            </apply>
            <ci> mw6ea71e19_6699_4256_bcec_499481026e91 </ci>
          </apply>
        </math>
      </initialAssignment>
      <initialAssignment symbol="mw7d081f0c_582c_4d28_b868_a4de09cba829">
        <math xmlns="http://www.w3.org/1998/Math/MathML">
          <apply>
            <times/>
            <apply>
              <divide/>
              <apply>
                <divide/>
                <ci> mwfb2b9058_5cb2_4a41_a203_f0c63aaccb36 </ci>
                <ci> mwd7ad0ec9_489a_4ba8_94b1_362ec83f56ab </ci>
              </apply>
              <ci> mw114fd10c_6854_4979_a4d1_daac87ccf603 </ci>
            </apply>
            <ci> mwca45b81d_a01f_43e8_98e4_24688e8ace14 </ci>
          </apply>
        </math>
      </initialAssignment>
      <initialAssignment symbol="mw473a7d02_abea_45ae_a0b2_6e49e553d2a7">
        <math xmlns="http://www.w3.org/1998/Math/MathML">
          <apply>
            <times/>
            <apply>
              <divide/>
              <apply>
                <divide/>
                <ci> mwa5439790_4669_4ef6_8255_407012f8c53c </ci>
                <ci> mwd7ad0ec9_489a_4ba8_94b1_362ec83f56ab </ci>
              </apply>
              <ci> mw114fd10c_6854_4979_a4d1_daac87ccf603 </ci>
            </apply>
            <ci> mwca45b81d_a01f_43e8_98e4_24688e8ace14 </ci>
          </apply>
        </math>
      </initialAssignment>
      <initialAssignment symbol="mwc45bb1c9_1013_4e0c_ae0f_7bde61e046db">
        <math xmlns="http://www.w3.org/1998/Math/MathML">
          <apply>
            <times/>
            <apply>
              <divide/>
              <apply>
                <divide/>
                <ci> mw32b24ec1_d9df_401b_bb74_80af07f8bca9 </ci>
                <ci> mwd7ad0ec9_489a_4ba8_94b1_362ec83f56ab </ci>
              </apply>
              <ci> mw114fd10c_6854_4979_a4d1_daac87ccf603 </ci>
            </apply>
            <ci> mwca45b81d_a01f_43e8_98e4_24688e8ace14 </ci>
          </apply>
        </math>
      </initialAssignment>
      <initialAssignment symbol="mwc71dd5cc_d8b0_4fba_9e63_38a8a4799bca">
        <math xmlns="http://www.w3.org/1998/Math/MathML">
          <apply>
            <divide/>
            <ci> mwbee5cb73_6e55_4d18_bfa2_ba050a8fce48 </ci>
            <ci> mw6ea71e19_6699_4256_bcec_499481026e91 </ci>
          </apply>
        </math>
      </initialAssignment>
      <initialAssignment symbol="mwfae235c4_1629_426f_9422_765c90f5d43e">
        <math xmlns="http://www.w3.org/1998/Math/MathML">
          <apply>
            <times/>
            <apply>
              <divide/>
              <apply>
                <divide/>
                <apply>
                  <times/>
                  <ci> mw4ff39bf5_fae6_4587_9bdd_503ef406dbeb </ci>
                  <ci> mweda6a853_5020_46dc_ab9e_2185b40a0754 </ci>
                </apply>
                <ci> mwe65fa351_d18a_404d_8f18_83d69feefa14 </ci>
              </apply>
              <ci> mw114fd10c_6854_4979_a4d1_daac87ccf603 </ci>
            </apply>
            <ci> mw6ea71e19_6699_4256_bcec_499481026e91 </ci>
          </apply>
        </math>
      </initialAssignment>
      <initialAssignment symbol="mwa22c9fc1_e03e_472d_967b_73762279efc3">
        <math xmlns="http://www.w3.org/1998/Math/MathML">
          <apply>
            <times/>
            <apply>
              <divide/>
              <apply>
                <divide/>
                <apply>
                  <times/>
                  <ci> mw4ff39bf5_fae6_4587_9bdd_503ef406dbeb </ci>
                  <ci> mwf99f7138_6367_4eea_bddd_02f588c52acb </ci>
                </apply>
                <ci> mwe65fa351_d18a_404d_8f18_83d69feefa14 </ci>
              </apply>
              <ci> mw114fd10c_6854_4979_a4d1_daac87ccf603 </ci>
            </apply>
            <ci> mw6ea71e19_6699_4256_bcec_499481026e91 </ci>
          </apply>
        </math>
      </initialAssignment>
      <initialAssignment symbol="mw8890fa88_b2f3_446b_bd03_ec8754c74ee6">
        <math xmlns="http://www.w3.org/1998/Math/MathML">
          <apply>
            <times/>
            <apply>
              <divide/>
              <apply>
                <divide/>
                <apply>
                  <times/>
                  <ci> mw4ff39bf5_fae6_4587_9bdd_503ef406dbeb </ci>
                  <ci> mw0a426e60_8734_4c29_af04_4f10bd009ba0 </ci>
                </apply>
                <ci> mwe65fa351_d18a_404d_8f18_83d69feefa14 </ci>
              </apply>
              <ci> mw114fd10c_6854_4979_a4d1_daac87ccf603 </ci>
            </apply>
            <ci> mw6ea71e19_6699_4256_bcec_499481026e91 </ci>
          </apply>
        </math>
      </initialAssignment>
      <initialAssignment symbol="mw3f888bbe_9c38_414d_893d_abd19a858eac">
        <math xmlns="http://www.w3.org/1998/Math/MathML">
          <apply>
            <divide/>
            <apply>
              <times/>
              <apply>
                <divide/>
                <ci> mwff3589eb_2ec1_4a35_8dfb_bca70299e1e4 </ci>
                <ci> mw7bdbdd15_34c7_44f2_b084_3362d537f024 </ci>
              </apply>
              <ci> mwba2f4ca3_6b97_42af_b660_b437aab943a8 </ci>
            </apply>
            <ci> mw60407b16_e3f0_4dcb_a331_39164b63c4d4 </ci>
          </apply>
        </math>
      </initialAssignment>
      <initialAssignment symbol="mwff0f813d_a631_4567_88fd_816ece462120">
        <math xmlns="http://www.w3.org/1998/Math/MathML">
          <apply>
            <times/>
            <apply>
              <divide/>
              <apply>
                <divide/>
                <apply>
                  <times/>
                  <ci> mw6ebb17d7_de2a_4d6b_8e4b_53e186b6792a </ci>
                  <ci> mwfb2b9058_5cb2_4a41_a203_f0c63aaccb36 </ci>
                </apply>
                <ci> mwd7ad0ec9_489a_4ba8_94b1_362ec83f56ab </ci>
              </apply>
              <ci> mw114fd10c_6854_4979_a4d1_daac87ccf603 </ci>
            </apply>
            <ci> mwca45b81d_a01f_43e8_98e4_24688e8ace14 </ci>
          </apply>
        </math>
      </initialAssignment>
      <initialAssignment symbol="mwb476d063_fedb_4a78_bf10_dcfa6c31b51b">
        <math xmlns="http://www.w3.org/1998/Math/MathML">
          <apply>
            <times/>
            <apply>
              <divide/>
              <apply>
                <divide/>
                <apply>
                  <times/>
                  <ci> mw6ebb17d7_de2a_4d6b_8e4b_53e186b6792a </ci>
                  <ci> mwa5439790_4669_4ef6_8255_407012f8c53c </ci>
                </apply>
                <ci> mwd7ad0ec9_489a_4ba8_94b1_362ec83f56ab </ci>
              </apply>
              <ci> mw114fd10c_6854_4979_a4d1_daac87ccf603 </ci>
            </apply>
            <ci> mwca45b81d_a01f_43e8_98e4_24688e8ace14 </ci>
          </apply>
        </math>
      </initialAssignment>
      <initialAssignment symbol="mwf6f76a52_06f7_4756_a2ff_24e540301687">
        <math xmlns="http://www.w3.org/1998/Math/MathML">
          <apply>
            <times/>
            <apply>
              <divide/>
              <apply>
                <divide/>
                <apply>
                  <times/>
                  <ci> mw6ebb17d7_de2a_4d6b_8e4b_53e186b6792a </ci>
                  <ci> mw32b24ec1_d9df_401b_bb74_80af07f8bca9 </ci>
                </apply>
                <ci> mwd7ad0ec9_489a_4ba8_94b1_362ec83f56ab </ci>
              </apply>
              <ci> mw114fd10c_6854_4979_a4d1_daac87ccf603 </ci>
            </apply>
            <ci> mwca45b81d_a01f_43e8_98e4_24688e8ace14 </ci>
          </apply>
        </math>
      </initialAssignment>
      <initialAssignment symbol="mwc8af0ad3_ac19_407c_8528_538ed643f502">
        <math xmlns="http://www.w3.org/1998/Math/MathML">
          <ci> mw4af9b146_dede_4d76_82f2_7805333b7329 </ci>
        </math>
      </initialAssignment>
      <initialAssignment symbol="mwd26bf80d_3663_4238_9067_5c879777d794">
        <math xmlns="http://www.w3.org/1998/Math/MathML">
          <ci> mw4af9b146_dede_4d76_82f2_7805333b7329 </ci>
        </math>
      </initialAssignment>
      <initialAssignment symbol="mwb67fe94d_88d4_46f3_aeeb_d77beb2433dd">
        <math xmlns="http://www.w3.org/1998/Math/MathML">
          <ci> mw4af9b146_dede_4d76_82f2_7805333b7329 </ci>
        </math>
      </initialAssignment>
      <initialAssignment symbol="mwb085f912_9e50_486b_8eb4_57ba88409600">
        <math xmlns="http://www.w3.org/1998/Math/MathML">
          <ci> mw4af9b146_dede_4d76_82f2_7805333b7329 </ci>
        </math>
      </initialAssignment>
      <initialAssignment symbol="mw94888662_131a_4a4c_bf9e_251db357c899">
        <math xmlns="http://www.w3.org/1998/Math/MathML">
          <ci> mw909ff4c8_1583_4626_97f2_a2aeb9727dd0 </ci>
        </math>
      </initialAssignment>
      <initialAssignment symbol="mw59bf72bb_c904_48a1_8ebd_1106be3a0fc6">
        <math xmlns="http://www.w3.org/1998/Math/MathML">
          <ci> mw909ff4c8_1583_4626_97f2_a2aeb9727dd0 </ci>
        </math>
      </initialAssignment>
      <initialAssignment symbol="mw796b72ba_6853_4c4e_93d8_caf68f37ddb5">
        <math xmlns="http://www.w3.org/1998/Math/MathML">
          <ci> mw909ff4c8_1583_4626_97f2_a2aeb9727dd0 </ci>
        </math>
      </initialAssignment>
      <initialAssignment symbol="mw39030388_af69_486e_9063_e9b0cebb1f76">
        <math xmlns="http://www.w3.org/1998/Math/MathML">
          <ci> mw909ff4c8_1583_4626_97f2_a2aeb9727dd0 </ci>
        </math>
      </initialAssignment>
      <initialAssignment symbol="mw37f7122c_589d_4170_bd90_04546709b106">
        <math xmlns="http://www.w3.org/1998/Math/MathML">
          <apply>
            <times/>
            <ci> mw6ea71e19_6699_4256_bcec_499481026e91 </ci>
            <ci> mw60407b16_e3f0_4dcb_a331_39164b63c4d4 </ci>
          </apply>
        </math>
      </initialAssignment>
      <initialAssignment symbol="mw3975b10a_5e89_472d_b098_1144940b91cc">
        <math xmlns="http://www.w3.org/1998/Math/MathML">
          <apply>
            <divide/>
            <ci> mwe3025b11_7b59_4bc3_aa2f_f3477b98ec58 </ci>
            <apply>
              <times/>
              <ci> mw60407b16_e3f0_4dcb_a331_39164b63c4d4 </ci>
              <ci> mw83fc8589_e96a_44c4_93b3_5951382f4a5c </ci>
            </apply>
          </apply>
        </math>
      </initialAssignment>
      <initialAssignment symbol="mw9edbb94d_c90e_4475_843e_d6a8882379d2">
        <math xmlns="http://www.w3.org/1998/Math/MathML">
          <apply>
            <divide/>
            <apply>
              <divide/>
              <ci> mwe3025b11_7b59_4bc3_aa2f_f3477b98ec58 </ci>
              <ci> mwba2f4ca3_6b97_42af_b660_b437aab943a8 </ci>
            </apply>
            <ci> mw83fc8589_e96a_44c4_93b3_5951382f4a5c </ci>
          </apply>
        </math>
      </initialAssignment>
      <initialAssignment symbol="mw1370ff1c_8672_43a1_a27e_a561c8b64c4d">
        <math xmlns="http://www.w3.org/1998/Math/MathML">
          <apply>
            <plus/>
            <ci> mwf385ad72_0e2d_40c9_8023_8a0c43dfc6b5 </ci>
            <ci> mw6583baf1_a7c0_4ad7_9494_af5819b943e8 </ci>
          </apply>
        </math>
      </initialAssignment>
      <initialAssignment symbol="mwd719c70b_5f04_42aa_a368_9621a36e3c55">
        <math xmlns="http://www.w3.org/1998/Math/MathML">
          <apply>
            <times/>
            <ci> mw000b010d_e9aa_4a1a_b458_8efe432ddd9f </ci>
            <ci> mw37257770_50e7_4293_9613_a6542a7716d2 </ci>
          </apply>
        </math>
      </initialAssignment>
      <initialAssignment symbol="mw027a86aa_5495_43f8_8df3_926fda1f8c35">
        <math xmlns="http://www.w3.org/1998/Math/MathML">
          <apply>
            <plus/>
            <ci> mw000b010d_e9aa_4a1a_b458_8efe432ddd9f </ci>
            <ci> mwd719c70b_5f04_42aa_a368_9621a36e3c55 </ci>
          </apply>
        </math>
      </initialAssignment>
      <initialAssignment symbol="mwad6f35aa_b34b_478d_b63f_6318eb04decc">
        <math xmlns="http://www.w3.org/1998/Math/MathML">
          <apply>
            <plus/>
            <ci> mwb695ea9e_72ec_4970_9238_d8690c2f8c69 </ci>
            <ci> mwf4c29978_cb01_4330_96ea_1f3f9e2ad181 </ci>
            <ci> mwad7a723f_5910_45f6_84fc_b0670816c8a4 </ci>
          </apply>
        </math>
      </initialAssignment>
      <initialAssignment symbol="mw6884f3ec_0f74_4a08_ad9c_1287a6c2891a">
        <math xmlns="http://www.w3.org/1998/Math/MathML">
          <apply>
            <divide/>
            <apply>
              <times/>
              <ci> mwd4665cee_14d2_47f1_83ef_1394d10ffcc1 </ci>
              <ci> mwad7a723f_5910_45f6_84fc_b0670816c8a4 </ci>
            </apply>
            <cn type="integer"> 1000 </cn>
          </apply>
        </math>
      </initialAssignment>
      <initialAssignment symbol="mwbe2671ea_ec18_4ac1_af57_60c1734a8d5d">
        <math xmlns="http://www.w3.org/1998/Math/MathML">
          <apply>
            <divide/>
            <apply>
              <times/>
              <ci> mw37e975ac_aa5b_48e1_9b4f_0cbb2cb9b56f </ci>
              <ci> mwb695ea9e_72ec_4970_9238_d8690c2f8c69 </ci>
            </apply>
            <cn type="integer"> 1000 </cn>
          </apply>
        </math>
      </initialAssignment>
      <initialAssignment symbol="mw2ae03f82_106f_4d12_a687_df0c096e3c94">
        <math xmlns="http://www.w3.org/1998/Math/MathML">
          <apply>
            <divide/>
            <apply>
              <times/>
              <ci> mw44bbbe71_09e3_4a84_a23d_04e195b6f95c </ci>
              <ci> mwf4c29978_cb01_4330_96ea_1f3f9e2ad181 </ci>
            </apply>
            <cn type="integer"> 1000 </cn>
          </apply>
        </math>
      </initialAssignment>
      <initialAssignment symbol="mwcfedb8df_cd27_4803_aa97_b3576cd3ba6a">
        <math xmlns="http://www.w3.org/1998/Math/MathML">
          <ci> mw05de0d3c_9deb_4dc1_93f2_47342ac37838 </ci>
        </math>
      </initialAssignment>
      <initialAssignment symbol="mw89d966e8_276f_4150_aa2e_9467ee716bc5">
        <math xmlns="http://www.w3.org/1998/Math/MathML">
          <ci> mw064f6596_668d_4905_a367_a8518c843430 </ci>
        </math>
      </initialAssignment>
      <initialAssignment symbol="mwbd0a9613_fb91_4256_9c82_124fe282ad0b">
        <math xmlns="http://www.w3.org/1998/Math/MathML">
          <ci> mw968c6e03_063d_4746_b887_02a5e78b83c7 </ci>
        </math>
      </initialAssignment>
      <initialAssignment symbol="mw5dcd98d3_f2bb_40a2_aa44_42cb8d56c595">
        <math xmlns="http://www.w3.org/1998/Math/MathML">
          <apply>
            <divide/>
            <apply>
              <times/>
              <apply>
                <divide/>
                <ci> mw05de0d3c_9deb_4dc1_93f2_47342ac37838 </ci>
                <ci> mw5412a3b7_a0be_4e7a_86b6_0714ac7a759f </ci>
              </apply>
              <cn type="integer"> 1000 </cn>
            </apply>
            <ci> mw83fc8589_e96a_44c4_93b3_5951382f4a5c </ci>
          </apply>
        </math>
      </initialAssignment>
      <initialAssignment symbol="mw9344900a_fba4_4df2_ac0d_27783ecfa59e">
        <math xmlns="http://www.w3.org/1998/Math/MathML">
          <apply>
            <divide/>
            <apply>
              <times/>
              <apply>
                <divide/>
                <ci> mw064f6596_668d_4905_a367_a8518c843430 </ci>
                <ci> mw5412a3b7_a0be_4e7a_86b6_0714ac7a759f </ci>
              </apply>
              <cn type="integer"> 1000 </cn>
            </apply>
            <ci> mw83fc8589_e96a_44c4_93b3_5951382f4a5c </ci>
          </apply>
        </math>
      </initialAssignment>
      <initialAssignment symbol="mwec87cda5_76ca_4ffd_a9a0_a60193b81660">
        <math xmlns="http://www.w3.org/1998/Math/MathML">
          <apply>
            <divide/>
            <apply>
              <times/>
              <apply>
                <divide/>
                <ci> mw968c6e03_063d_4746_b887_02a5e78b83c7 </ci>
                <ci> mw5412a3b7_a0be_4e7a_86b6_0714ac7a759f </ci>
              </apply>
              <cn type="integer"> 1000 </cn>
            </apply>
            <ci> mw83fc8589_e96a_44c4_93b3_5951382f4a5c </ci>
          </apply>
        </math>
      </initialAssignment>
      <initialAssignment symbol="mw1ccc1495_a312_4674_afa9_c12669a0e23d">
        <math xmlns="http://www.w3.org/1998/Math/MathML">
          <apply>
            <times/>
            <apply>
              <divide/>
              <apply>
                <divide/>
                <ci> mw33586e23_acb9_4653_9a2c_1fbf8a593824 </ci>
                <ci> mwd7ad0ec9_489a_4ba8_94b1_362ec83f56ab </ci>
              </apply>
              <ci> mw114fd10c_6854_4979_a4d1_daac87ccf603 </ci>
            </apply>
            <ci> mwd18c2cf6_1fc9_4b07_a293_e47ab185f699 </ci>
          </apply>
        </math>
      </initialAssignment>
      <initialAssignment symbol="mw3c95378c_da03_4876_95bd_92240dbaa271">
        <math xmlns="http://www.w3.org/1998/Math/MathML">
          <apply>
            <times/>
            <apply>
              <divide/>
              <apply>
                <divide/>
                <ci> mw2a81dc42_b9e3_4952_8bfd_954d9bdd99fe </ci>
                <ci> mwd7ad0ec9_489a_4ba8_94b1_362ec83f56ab </ci>
              </apply>
              <ci> mw114fd10c_6854_4979_a4d1_daac87ccf603 </ci>
            </apply>
            <ci> mwd18c2cf6_1fc9_4b07_a293_e47ab185f699 </ci>
          </apply>
        </math>
      </initialAssignment>
      <initialAssignment symbol="mw1e1758d3_a02c_4b80_9656_fa40728166bc">
        <math xmlns="http://www.w3.org/1998/Math/MathML">
          <apply>
            <times/>
            <apply>
              <divide/>
              <apply>
                <divide/>
                <ci> mw2c2fc5de_8303_4206_842e_25f91676014b </ci>
                <ci> mwd7ad0ec9_489a_4ba8_94b1_362ec83f56ab </ci>
              </apply>
              <ci> mw114fd10c_6854_4979_a4d1_daac87ccf603 </ci>
            </apply>
            <ci> mwd18c2cf6_1fc9_4b07_a293_e47ab185f699 </ci>
          </apply>
        </math>
      </initialAssignment>
      <initialAssignment symbol="mw569eafe1_caf9_404f_890a_321ed2380d07">
        <math xmlns="http://www.w3.org/1998/Math/MathML">
          <apply>
            <times/>
            <apply>
              <divide/>
              <apply>
                <divide/>
                <ci> mw2baa94e8_f5ca_4eb3_92d5_976d7ff04974 </ci>
                <ci> mw32bc8c96_c266_4335_b7b3_51f7c13e8c8e </ci>
              </apply>
              <ci> mw114fd10c_6854_4979_a4d1_daac87ccf603 </ci>
            </apply>
            <ci> mwb2434409_a21f_4108_abca_5388a4364c6e </ci>
          </apply>
        </math>
      </initialAssignment>
      <initialAssignment symbol="mwbe9a804d_0088_4766_a242_e3c7ab9c6e10">
        <math xmlns="http://www.w3.org/1998/Math/MathML">
          <apply>
            <times/>
            <apply>
              <divide/>
              <apply>
                <divide/>
                <ci> mwdb871def_20fc_4dc5_8d2d_b506f8ee60ca </ci>
                <ci> mw32bc8c96_c266_4335_b7b3_51f7c13e8c8e </ci>
              </apply>
              <ci> mw114fd10c_6854_4979_a4d1_daac87ccf603 </ci>
            </apply>
            <ci> mwb2434409_a21f_4108_abca_5388a4364c6e </ci>
          </apply>
        </math>
      </initialAssignment>
      <initialAssignment symbol="mw417209b8_a1ed_4011_b7a5_e4a7153dce9c">
        <math xmlns="http://www.w3.org/1998/Math/MathML">
          <apply>
            <times/>
            <apply>
              <divide/>
              <apply>
                <divide/>
                <ci> mw4905a1f4_73c0_4f09_9e28_6f44c1195ff9 </ci>
                <ci> mw32bc8c96_c266_4335_b7b3_51f7c13e8c8e </ci>
              </apply>
              <ci> mw114fd10c_6854_4979_a4d1_daac87ccf603 </ci>
            </apply>
            <ci> mwb2434409_a21f_4108_abca_5388a4364c6e </ci>
          </apply>
        </math>
      </initialAssignment>
      <initialAssignment symbol="mwf84f6551_a964_4a4b_a28b_6c79287bb3b1">
        <math xmlns="http://www.w3.org/1998/Math/MathML">
          <apply>
            <divide/>
            <apply>
              <times/>
              <apply>
                <divide/>
                <ci> mw05de0d3c_9deb_4dc1_93f2_47342ac37838 </ci>
                <ci> mw24a21c71_d02d_4e75_8846_3a241b59ba96 </ci>
              </apply>
              <cn type="integer"> 1000 </cn>
            </apply>
            <ci> mwad6f35aa_b34b_478d_b63f_6318eb04decc </ci>
          </apply>
        </math>
      </initialAssignment>
      <initialAssignment symbol="mw171c2faa_a66b_4309_9f54_04d988182b5b">
        <math xmlns="http://www.w3.org/1998/Math/MathML">
          <apply>
            <divide/>
            <apply>
              <times/>
              <apply>
                <divide/>
                <ci> mw968c6e03_063d_4746_b887_02a5e78b83c7 </ci>
                <ci> mw24a21c71_d02d_4e75_8846_3a241b59ba96 </ci>
              </apply>
              <cn type="integer"> 1000 </cn>
            </apply>
            <ci> mwad6f35aa_b34b_478d_b63f_6318eb04decc </ci>
          </apply>
        </math>
      </initialAssignment>
      <initialAssignment symbol="mw7d6a7e3f_5402_4a10_9ce4_9edf42b4a203">
        <math xmlns="http://www.w3.org/1998/Math/MathML">
          <apply>
            <divide/>
            <apply>
              <times/>
              <apply>
                <divide/>
                <ci> mw064f6596_668d_4905_a367_a8518c843430 </ci>
                <ci> mw24a21c71_d02d_4e75_8846_3a241b59ba96 </ci>
              </apply>
              <ci> mw12458ad9_3b41_4b5d_ba52_3e2fe5abaecc </ci>
            </apply>
            <ci> mwad6f35aa_b34b_478d_b63f_6318eb04decc </ci>
          </apply>
        </math>
      </initialAssignment>
      <initialAssignment symbol="mw241af0a9_5533_4425_a9e9_c5002d5b2523">
        <math xmlns="http://www.w3.org/1998/Math/MathML">
          <ci> mw05de0d3c_9deb_4dc1_93f2_47342ac37838 </ci>
        </math>
      </initialAssignment>
      <initialAssignment symbol="mwd665ec93_9c5f_44bd_aa3d_fdf37166a761">
        <math xmlns="http://www.w3.org/1998/Math/MathML">
          <ci> mw064f6596_668d_4905_a367_a8518c843430 </ci>
        </math>
      </initialAssignment>
      <initialAssignment symbol="mw1b21ba43_b268_4ae7_bd12_384a27331d83">
        <math xmlns="http://www.w3.org/1998/Math/MathML">
          <ci> mw968c6e03_063d_4746_b887_02a5e78b83c7 </ci>
        </math>
      </initialAssignment>
      <initialAssignment symbol="mw1af86ec2_f25a_417e_9a1b_542a93ace9db">
        <math xmlns="http://www.w3.org/1998/Math/MathML">
          <apply>
            <divide/>
            <apply>
              <times/>
              <ci> mw688ae9f9_5027_40fc_a8f2_84fa2dc3bbaa </ci>
              <ci> mw12458ad9_3b41_4b5d_ba52_3e2fe5abaecc </ci>
            </apply>
            <ci> mwad6f35aa_b34b_478d_b63f_6318eb04decc </ci>
          </apply>
        </math>
      </initialAssignment>
      <initialAssignment symbol="mw213b7bd3_6a4e_4573_b554_ea0ecf588336">
        <math xmlns="http://www.w3.org/1998/Math/MathML">
          <apply>
            <divide/>
            <apply>
              <times/>
              <ci> mwb71d5905_3250_4bb8_bffa_76e3fb5cc30f </ci>
              <ci> mw12458ad9_3b41_4b5d_ba52_3e2fe5abaecc </ci>
            </apply>
            <ci> mwad6f35aa_b34b_478d_b63f_6318eb04decc </ci>
          </apply>
        </math>
      </initialAssignment>
      <initialAssignment symbol="mwe1533faf_7680_450b_a1e4_68c4f1e5e6f4">
        <math xmlns="http://www.w3.org/1998/Math/MathML">
          <apply>
            <divide/>
            <apply>
              <times/>
              <ci> mw6fbb0cb4_6a9e_4f9f_9534_aa11800ee248 </ci>
              <ci> mw12458ad9_3b41_4b5d_ba52_3e2fe5abaecc </ci>
            </apply>
            <ci> mwad6f35aa_b34b_478d_b63f_6318eb04decc </ci>
          </apply>
        </math>
      </initialAssignment>
      <initialAssignment symbol="mw45ad84af_aad2_4da9_af8a_7c336f89ffa5">
        <math xmlns="http://www.w3.org/1998/Math/MathML">
          <apply>
            <divide/>
            <apply>
              <times/>
              <ci> mw6c17f87b_98e2_4684_a457_87bee886b5b9 </ci>
              <ci> mw12458ad9_3b41_4b5d_ba52_3e2fe5abaecc </ci>
            </apply>
            <ci> mwad6f35aa_b34b_478d_b63f_6318eb04decc </ci>
          </apply>
        </math>
      </initialAssignment>
      <initialAssignment symbol="mw46a97eab_711a_4352_8fc7_fe3a77d397f5">
        <math xmlns="http://www.w3.org/1998/Math/MathML">
          <apply>
            <divide/>
            <apply>
              <times/>
              <ci> mw328eb5ab_c459_4405_8680_e690057d16f3 </ci>
              <ci> mw12458ad9_3b41_4b5d_ba52_3e2fe5abaecc </ci>
            </apply>
            <ci> mwad6f35aa_b34b_478d_b63f_6318eb04decc </ci>
          </apply>
        </math>
      </initialAssignment>
      <initialAssignment symbol="mwb7edb544_51d4_4753_9422_fa0afe248311">
        <math xmlns="http://www.w3.org/1998/Math/MathML">
          <apply>
            <divide/>
            <ci> mw2b93708e_23a4_4972_928f_2baf41a935ba </ci>
            <ci> mwb2434409_a21f_4108_abca_5388a4364c6e </ci>
          </apply>
        </math>
      </initialAssignment>
      <initialAssignment symbol="mw8f9259aa_7d0d_48a5_8150_d8252bdacd35">
        <math xmlns="http://www.w3.org/1998/Math/MathML">
          <apply>
            <divide/>
            <ci> mwbee5cb73_6e55_4d18_bfa2_ba050a8fce48 </ci>
            <ci> mwb2434409_a21f_4108_abca_5388a4364c6e </ci>
          </apply>
        </math>
      </initialAssignment>
      <initialAssignment symbol="mwe14c28bb_dd8f_4944_9108_59f3f3cad12a">
        <math xmlns="http://www.w3.org/1998/Math/MathML">
          <apply>
            <divide/>
            <ci> mw05d808a6_9612_421b_98d4_b1a47809de54 </ci>
            <ci> mwb2434409_a21f_4108_abca_5388a4364c6e </ci>
          </apply>
        </math>
      </initialAssignment>
      <initialAssignment symbol="mwa997866c_669c_4dd4_ba50_6fdbcc554ffc">
        <math xmlns="http://www.w3.org/1998/Math/MathML">
          <apply>
            <divide/>
            <apply>
              <times/>
              <ci> mwf3456aeb_b788_4020_9e93_211adb2cc1a1 </ci>
              <ci> mw12458ad9_3b41_4b5d_ba52_3e2fe5abaecc </ci>
            </apply>
            <ci> mw2fc3cc2a_84d9_4edc_8191_56839112c18f </ci>
          </apply>
        </math>
      </initialAssignment>
      <initialAssignment symbol="mweaaa2a4e_9688_4c99_9432_7654324b78b4">
        <math xmlns="http://www.w3.org/1998/Math/MathML">
          <apply>
            <divide/>
            <apply>
              <times/>
              <ci> mw6d117eba_5f1c_46ff_b6d2_189389dbc772 </ci>
              <ci> mw12458ad9_3b41_4b5d_ba52_3e2fe5abaecc </ci>
            </apply>
            <ci> mw2fc3cc2a_84d9_4edc_8191_56839112c18f </ci>
          </apply>
        </math>
      </initialAssignment>
      <initialAssignment symbol="mwa52da7f0_f63e_4372_8242_98568ba687aa">
        <math xmlns="http://www.w3.org/1998/Math/MathML">
          <apply>
            <divide/>
            <apply>
              <times/>
              <ci> mw4be68582_bb4c_4be2_b44a_e32eac39ead3 </ci>
              <ci> mw12458ad9_3b41_4b5d_ba52_3e2fe5abaecc </ci>
            </apply>
            <ci> mw2fc3cc2a_84d9_4edc_8191_56839112c18f </ci>
          </apply>
        </math>
      </initialAssignment>
      <initialAssignment symbol="mw775c28a7_9ce2_451b_922e_b3294ce11719">
        <math xmlns="http://www.w3.org/1998/Math/MathML">
          <apply>
            <divide/>
            <apply>
              <times/>
              <ci> mw0b79536e_7fa2_436c_bb1a_04cd414339cd </ci>
              <ci> mw12458ad9_3b41_4b5d_ba52_3e2fe5abaecc </ci>
            </apply>
            <ci> mw2fc3cc2a_84d9_4edc_8191_56839112c18f </ci>
          </apply>
        </math>
      </initialAssignment>
      <initialAssignment symbol="mw6ebeb51c_aa27_4482_9909_a19f14321fdb">
        <math xmlns="http://www.w3.org/1998/Math/MathML">
          <apply>
            <divide/>
            <apply>
              <times/>
              <ci> mwcdc7d9e0_e8ec_4ecb_b751_3620a3402109 </ci>
              <ci> mw12458ad9_3b41_4b5d_ba52_3e2fe5abaecc </ci>
            </apply>
            <ci> mw2fc3cc2a_84d9_4edc_8191_56839112c18f </ci>
          </apply>
        </math>
      </initialAssignment>
      <initialAssignment symbol="mw4a3b5a57_ce30_41ed_b51b_a05aaf62b0e4">
        <math xmlns="http://www.w3.org/1998/Math/MathML">
          <apply>
            <divide/>
            <apply>
              <times/>
              <ci> mw688ae9f9_5027_40fc_a8f2_84fa2dc3bbaa </ci>
              <ci> mw12458ad9_3b41_4b5d_ba52_3e2fe5abaecc </ci>
            </apply>
            <ci> mw83fc8589_e96a_44c4_93b3_5951382f4a5c </ci>
          </apply>
        </math>
      </initialAssignment>
      <initialAssignment symbol="mwf4ba503a_f84d_4c59_b1b9_74fc005d51d4">
        <math xmlns="http://www.w3.org/1998/Math/MathML">
          <apply>
            <divide/>
            <apply>
              <times/>
              <ci> mwb71d5905_3250_4bb8_bffa_76e3fb5cc30f </ci>
              <ci> mw12458ad9_3b41_4b5d_ba52_3e2fe5abaecc </ci>
            </apply>
            <ci> mw83fc8589_e96a_44c4_93b3_5951382f4a5c </ci>
          </apply>
        </math>
      </initialAssignment>
      <initialAssignment symbol="mwbe375fc3_4403_43c1_8f7e_2a6f6bca7c5a">
        <math xmlns="http://www.w3.org/1998/Math/MathML">
          <apply>
            <divide/>
            <apply>
              <times/>
              <ci> mw6fbb0cb4_6a9e_4f9f_9534_aa11800ee248 </ci>
              <ci> mw12458ad9_3b41_4b5d_ba52_3e2fe5abaecc </ci>
            </apply>
            <ci> mw83fc8589_e96a_44c4_93b3_5951382f4a5c </ci>
          </apply>
        </math>
      </initialAssignment>
      <initialAssignment symbol="mwd24473f6_9666_4788_a29d_5794e702b3aa">
        <math xmlns="http://www.w3.org/1998/Math/MathML">
          <apply>
            <divide/>
            <ci> mw2b93708e_23a4_4972_928f_2baf41a935ba </ci>
            <ci> mw6ea71e19_6699_4256_bcec_499481026e91 </ci>
          </apply>
        </math>
      </initialAssignment>
      <initialAssignment symbol="mwa06ffb7d_09af_42bb_ae42_1d741662158d">
        <math xmlns="http://www.w3.org/1998/Math/MathML">
          <apply>
            <divide/>
            <apply>
              <times/>
              <ci> mw6c17f87b_98e2_4684_a457_87bee886b5b9 </ci>
              <ci> mw12458ad9_3b41_4b5d_ba52_3e2fe5abaecc </ci>
            </apply>
            <ci> mw83fc8589_e96a_44c4_93b3_5951382f4a5c </ci>
          </apply>
        </math>
      </initialAssignment>
      <initialAssignment symbol="mw2465a72a_d178_426c_9e2a_c5c060831bc7">
        <math xmlns="http://www.w3.org/1998/Math/MathML">
          <apply>
            <divide/>
            <apply>
              <times/>
              <ci> mw328eb5ab_c459_4405_8680_e690057d16f3 </ci>
              <ci> mw12458ad9_3b41_4b5d_ba52_3e2fe5abaecc </ci>
            </apply>
            <ci> mw83fc8589_e96a_44c4_93b3_5951382f4a5c </ci>
          </apply>
        </math>
      </initialAssignment>
      <initialAssignment symbol="mwf6315c34_3ec7_4a65_944a_a0a07b557bd4">
        <math xmlns="http://www.w3.org/1998/Math/MathML">
          <apply>
            <divide/>
            <ci> mw05d808a6_9612_421b_98d4_b1a47809de54 </ci>
            <ci> mw6ea71e19_6699_4256_bcec_499481026e91 </ci>
          </apply>
        </math>
      </initialAssignment>
      <initialAssignment symbol="mw54c372e0_cb54_4440_ac0c_a3fc8d59d6f9">
        <math xmlns="http://www.w3.org/1998/Math/MathML">
          <apply>
            <divide/>
            <apply>
              <times/>
              <ci> mwf3456aeb_b788_4020_9e93_211adb2cc1a1 </ci>
              <ci> mw12458ad9_3b41_4b5d_ba52_3e2fe5abaecc </ci>
            </apply>
            <ci> mw2fc3cc2a_84d9_4edc_8191_56839112c18f </ci>
          </apply>
        </math>
      </initialAssignment>
      <initialAssignment symbol="mw1ce0b1f3_9e4c_4c71_aba0_4b7a71311ba7">
        <math xmlns="http://www.w3.org/1998/Math/MathML">
          <apply>
            <divide/>
            <apply>
              <times/>
              <ci> mw6d117eba_5f1c_46ff_b6d2_189389dbc772 </ci>
              <ci> mw12458ad9_3b41_4b5d_ba52_3e2fe5abaecc </ci>
            </apply>
            <ci> mw2fc3cc2a_84d9_4edc_8191_56839112c18f </ci>
          </apply>
        </math>
      </initialAssignment>
      <initialAssignment symbol="mw60ef950e_7663_47e4_97f0_0a9d6994f43b">
        <math xmlns="http://www.w3.org/1998/Math/MathML">
          <apply>
            <divide/>
            <apply>
              <times/>
              <ci> mw4be68582_bb4c_4be2_b44a_e32eac39ead3 </ci>
              <ci> mw12458ad9_3b41_4b5d_ba52_3e2fe5abaecc </ci>
            </apply>
            <ci> mw2fc3cc2a_84d9_4edc_8191_56839112c18f </ci>
          </apply>
        </math>
      </initialAssignment>
      <initialAssignment symbol="mwd220e674_856c_40be_b4c1_af311c00e6e8">
        <math xmlns="http://www.w3.org/1998/Math/MathML">
          <apply>
            <divide/>
            <apply>
              <times/>
              <ci> mw0b79536e_7fa2_436c_bb1a_04cd414339cd </ci>
              <ci> mw12458ad9_3b41_4b5d_ba52_3e2fe5abaecc </ci>
            </apply>
            <ci> mw2fc3cc2a_84d9_4edc_8191_56839112c18f </ci>
          </apply>
        </math>
      </initialAssignment>
      <initialAssignment symbol="mwfc13305c_e728_46c3_b390_bfb3ea167fac">
        <math xmlns="http://www.w3.org/1998/Math/MathML">
          <apply>
            <divide/>
            <apply>
              <times/>
              <ci> mwcdc7d9e0_e8ec_4ecb_b751_3620a3402109 </ci>
              <ci> mw12458ad9_3b41_4b5d_ba52_3e2fe5abaecc </ci>
            </apply>
            <ci> mw2fc3cc2a_84d9_4edc_8191_56839112c18f </ci>
          </apply>
        </math>
      </initialAssignment>
      <initialAssignment symbol="mw39ecc9d4_be66_411a_bb9b_2315b1ee8c83">
        <math xmlns="http://www.w3.org/1998/Math/MathML">
          <apply>
            <divide/>
            <apply>
              <times/>
              <apply>
                <divide/>
                <ci> mw98e59bdd_97c6_4137_ad33_5adf1ad21087 </ci>
                <ci> mw7bdbdd15_34c7_44f2_b084_3362d537f024 </ci>
              </apply>
              <ci> mwba2f4ca3_6b97_42af_b660_b437aab943a8 </ci>
            </apply>
            <ci> mw60407b16_e3f0_4dcb_a331_39164b63c4d4 </ci>
          </apply>
        </math>
      </initialAssignment>
      <initialAssignment symbol="mw8849530b_6e62_46ee_b7ef_448446d5b0e1">
        <math xmlns="http://www.w3.org/1998/Math/MathML">
          <apply>
            <divide/>
            <apply>
              <times/>
              <apply>
                <divide/>
                <ci> mwca4de5cc_3c1d_4f4c_bfaf_226408b7a55c </ci>
                <ci> mw7bdbdd15_34c7_44f2_b084_3362d537f024 </ci>
              </apply>
              <ci> mwba2f4ca3_6b97_42af_b660_b437aab943a8 </ci>
            </apply>
            <ci> mw60407b16_e3f0_4dcb_a331_39164b63c4d4 </ci>
          </apply>
        </math>
      </initialAssignment>
      <initialAssignment symbol="mw19097800_40fa_42fd_b50c_ce2e094a34a7">
        <math xmlns="http://www.w3.org/1998/Math/MathML">
          <apply>
            <times/>
            <apply>
              <divide/>
              <apply>
                <divide/>
                <apply>
                  <times/>
                  <ci> mw4ff39bf5_fae6_4587_9bdd_503ef406dbeb </ci>
                  <ci> mw2baa94e8_f5ca_4eb3_92d5_976d7ff04974 </ci>
                </apply>
                <ci> mw32bc8c96_c266_4335_b7b3_51f7c13e8c8e </ci>
              </apply>
              <ci> mw114fd10c_6854_4979_a4d1_daac87ccf603 </ci>
            </apply>
            <ci> mwb2434409_a21f_4108_abca_5388a4364c6e </ci>
          </apply>
        </math>
      </initialAssignment>
      <initialAssignment symbol="mw382357ae_26fa_40b8_a0c8_2748ad620734">
        <math xmlns="http://www.w3.org/1998/Math/MathML">
          <apply>
            <times/>
            <apply>
              <divide/>
              <apply>
                <divide/>
                <apply>
                  <times/>
                  <ci> mw4ff39bf5_fae6_4587_9bdd_503ef406dbeb </ci>
                  <ci> mwdb871def_20fc_4dc5_8d2d_b506f8ee60ca </ci>
                </apply>
                <ci> mw32bc8c96_c266_4335_b7b3_51f7c13e8c8e </ci>
              </apply>
              <ci> mw114fd10c_6854_4979_a4d1_daac87ccf603 </ci>
            </apply>
            <ci> mwb2434409_a21f_4108_abca_5388a4364c6e </ci>
          </apply>
        </math>
      </initialAssignment>
      <initialAssignment symbol="mw6ea89beb_991e_4313_acc0_e779b0eaef38">
        <math xmlns="http://www.w3.org/1998/Math/MathML">
          <apply>
            <times/>
            <apply>
              <divide/>
              <apply>
                <divide/>
                <apply>
                  <times/>
                  <ci> mw4ff39bf5_fae6_4587_9bdd_503ef406dbeb </ci>
                  <ci> mw4905a1f4_73c0_4f09_9e28_6f44c1195ff9 </ci>
                </apply>
                <ci> mw32bc8c96_c266_4335_b7b3_51f7c13e8c8e </ci>
              </apply>
              <ci> mw114fd10c_6854_4979_a4d1_daac87ccf603 </ci>
            </apply>
            <ci> mwb2434409_a21f_4108_abca_5388a4364c6e </ci>
          </apply>
        </math>
      </initialAssignment>
      <initialAssignment symbol="mwa14b09b9_4fda_4ff6_9933_cfcafd1691fb">
        <math xmlns="http://www.w3.org/1998/Math/MathML">
          <apply>
            <times/>
            <apply>
              <divide/>
              <apply>
                <divide/>
                <apply>
                  <times/>
                  <ci> mw6ebb17d7_de2a_4d6b_8e4b_53e186b6792a </ci>
                  <ci> mw33586e23_acb9_4653_9a2c_1fbf8a593824 </ci>
                </apply>
                <ci> mwd7ad0ec9_489a_4ba8_94b1_362ec83f56ab </ci>
              </apply>
              <ci> mw114fd10c_6854_4979_a4d1_daac87ccf603 </ci>
            </apply>
            <ci> mwd18c2cf6_1fc9_4b07_a293_e47ab185f699 </ci>
          </apply>
        </math>
      </initialAssignment>
      <initialAssignment symbol="mwda60e8b5_6bbe_43c3_a9d3_829fa6bc4cee">
        <math xmlns="http://www.w3.org/1998/Math/MathML">
          <apply>
            <times/>
            <apply>
              <divide/>
              <apply>
                <divide/>
                <apply>
                  <times/>
                  <ci> mw6ebb17d7_de2a_4d6b_8e4b_53e186b6792a </ci>
                  <ci> mw2a81dc42_b9e3_4952_8bfd_954d9bdd99fe </ci>
                </apply>
                <ci> mwd7ad0ec9_489a_4ba8_94b1_362ec83f56ab </ci>
              </apply>
              <ci> mw114fd10c_6854_4979_a4d1_daac87ccf603 </ci>
            </apply>
            <ci> mwd18c2cf6_1fc9_4b07_a293_e47ab185f699 </ci>
          </apply>
        </math>
      </initialAssignment>
      <initialAssignment symbol="mw424d0001_8f32_4263_8656_368967e3524f">
        <math xmlns="http://www.w3.org/1998/Math/MathML">
          <apply>
            <times/>
            <apply>
              <divide/>
              <apply>
                <divide/>
                <apply>
                  <times/>
                  <ci> mw6ebb17d7_de2a_4d6b_8e4b_53e186b6792a </ci>
                  <ci> mw2c2fc5de_8303_4206_842e_25f91676014b </ci>
                </apply>
                <ci> mwd7ad0ec9_489a_4ba8_94b1_362ec83f56ab </ci>
              </apply>
              <ci> mw114fd10c_6854_4979_a4d1_daac87ccf603 </ci>
            </apply>
            <ci> mwd18c2cf6_1fc9_4b07_a293_e47ab185f699 </ci>
          </apply>
        </math>
      </initialAssignment>
      <initialAssignment symbol="mw7c92e5c2_408b_4d71_84ab_c6f695cbf3f5">
        <math xmlns="http://www.w3.org/1998/Math/MathML">
          <apply>
            <times/>
            <apply>
              <divide/>
              <apply>
                <divide/>
                <apply>
                  <times/>
                  <apply>
                    <minus/>
                    <cn type="integer"> 1 </cn>
                    <ci> mwb49a4910_cccb_4f19_8140_219dbdc55a1c </ci>
                  </apply>
                  <ci> mw000b010d_e9aa_4a1a_b458_8efe432ddd9f </ci>
                </apply>
                <ci> mw114fd10c_6854_4979_a4d1_daac87ccf603 </ci>
              </apply>
              <ci> mw44fa3ec5_af61_4fdb_950f_79d2eea167a9 </ci>
            </apply>
            <ci> mwdae48134_7cfe_4e46_b4d9_371267e3a688 </ci>
          </apply>
        </math>
      </initialAssignment>
      <initialAssignment symbol="mw2363ba15_172e_4e4f_9af6_48e6e4fcfa26">
        <math xmlns="http://www.w3.org/1998/Math/MathML">
          <apply>
            <times/>
            <apply>
              <divide/>
              <apply>
                <divide/>
                <ci> mwd719c70b_5f04_42aa_a368_9621a36e3c55 </ci>
                <ci> mw114fd10c_6854_4979_a4d1_daac87ccf603 </ci>
              </apply>
              <ci> mw44fa3ec5_af61_4fdb_950f_79d2eea167a9 </ci>
            </apply>
            <ci> mwdae48134_7cfe_4e46_b4d9_371267e3a688 </ci>
          </apply>
        </math>
      </initialAssignment>
      <initialAssignment symbol="mw7dc0db1b_f0e1_45ba_9e7a_c2d80f204420">
        <math xmlns="http://www.w3.org/1998/Math/MathML">
          <apply>
            <divide/>
            <apply>
              <times/>
              <ci> mw566d4f03_1c6a_4dfa_aebc_1ebc262e020e </ci>
              <ci> mwb2434409_a21f_4108_abca_5388a4364c6e </ci>
            </apply>
            <ci> mwad6f35aa_b34b_478d_b63f_6318eb04decc </ci>
          </apply>
        </math>
      </initialAssignment>
      <initialAssignment symbol="mw726de074_2f49_4765_b5d3_2f9a79630d07">
        <math xmlns="http://www.w3.org/1998/Math/MathML">
          <apply>
            <divide/>
            <apply>
              <times/>
              <ci> mw566d4f03_1c6a_4dfa_aebc_1ebc262e020e </ci>
              <ci> mwb2434409_a21f_4108_abca_5388a4364c6e </ci>
            </apply>
            <ci> mw2fc3cc2a_84d9_4edc_8191_56839112c18f </ci>
          </apply>
        </math>
      </initialAssignment>
      <initialAssignment symbol="mw100a0479_ac22_46ce_8bbf_c8ff9b91e02b">
        <math xmlns="http://www.w3.org/1998/Math/MathML">
          <apply>
            <divide/>
            <apply>
              <times/>
              <ci> mw566d4f03_1c6a_4dfa_aebc_1ebc262e020e </ci>
              <ci> mwb2434409_a21f_4108_abca_5388a4364c6e </ci>
            </apply>
            <ci> mwad6f35aa_b34b_478d_b63f_6318eb04decc </ci>
          </apply>
        </math>
      </initialAssignment>
      <initialAssignment symbol="mw05459601_897e_4808_b99c_6527c278ef0d">
        <math xmlns="http://www.w3.org/1998/Math/MathML">
          <apply>
            <divide/>
            <apply>
              <times/>
              <ci> mw566d4f03_1c6a_4dfa_aebc_1ebc262e020e </ci>
              <ci> mwb2434409_a21f_4108_abca_5388a4364c6e </ci>
            </apply>
            <ci> mw2fc3cc2a_84d9_4edc_8191_56839112c18f </ci>
          </apply>
        </math>
      </initialAssignment>
      <initialAssignment symbol="mw64c185f8_70a1_4ab0_8689_8cd35ef086da">
        <math xmlns="http://www.w3.org/1998/Math/MathML">
          <ci> mw4af9b146_dede_4d76_82f2_7805333b7329 </ci>
        </math>
      </initialAssignment>
      <initialAssignment symbol="mwe07e367d_afee_4a8e_b302_7afcd0693928">
        <math xmlns="http://www.w3.org/1998/Math/MathML">
          <ci> mw4af9b146_dede_4d76_82f2_7805333b7329 </ci>
        </math>
      </initialAssignment>
      <initialAssignment symbol="mw3f021850_a309_45de_839d_026eeb05f655">
        <math xmlns="http://www.w3.org/1998/Math/MathML">
          <ci> mw4af9b146_dede_4d76_82f2_7805333b7329 </ci>
        </math>
      </initialAssignment>
      <initialAssignment symbol="mw6f7ffa93_bc7f_4f34_a4c2_cd5182fc8b5c">
        <math xmlns="http://www.w3.org/1998/Math/MathML">
          <ci> mw4af9b146_dede_4d76_82f2_7805333b7329 </ci>
        </math>
      </initialAssignment>
      <initialAssignment symbol="mwe8cf7e5f_2357_45a0_a173_85b4ee5e720e">
        <math xmlns="http://www.w3.org/1998/Math/MathML">
          <ci> mw4af9b146_dede_4d76_82f2_7805333b7329 </ci>
        </math>
      </initialAssignment>
      <initialAssignment symbol="mw3f714ce9_d01e_4589_b067_0e34572a851e">
        <math xmlns="http://www.w3.org/1998/Math/MathML">
          <ci> mw4af9b146_dede_4d76_82f2_7805333b7329 </ci>
        </math>
      </initialAssignment>
      <initialAssignment symbol="mwd9ae45f2_2d30_44a8_abf2_06893ed6ff5c">
        <math xmlns="http://www.w3.org/1998/Math/MathML">
          <ci> mw4af9b146_dede_4d76_82f2_7805333b7329 </ci>
        </math>
      </initialAssignment>
      <initialAssignment symbol="mw1cb436af_0425_4225_827b_d8465733fb3a">
        <math xmlns="http://www.w3.org/1998/Math/MathML">
          <ci> mw4af9b146_dede_4d76_82f2_7805333b7329 </ci>
        </math>
      </initialAssignment>
      <initialAssignment symbol="mw4a65d8ea_edd4_41c8_b51e_90c819b57b47">
        <math xmlns="http://www.w3.org/1998/Math/MathML">
          <ci> mw4af9b146_dede_4d76_82f2_7805333b7329 </ci>
        </math>
      </initialAssignment>
      <initialAssignment symbol="mwef7193f0_e632_4adf_bf6f_b0c89f62a42d">
        <math xmlns="http://www.w3.org/1998/Math/MathML">
          <ci> mw4af9b146_dede_4d76_82f2_7805333b7329 </ci>
        </math>
      </initialAssignment>
      <initialAssignment symbol="mw074a1065_93df_4b8a_883c_6586e996fb12">
        <math xmlns="http://www.w3.org/1998/Math/MathML">
          <ci> mw4af9b146_dede_4d76_82f2_7805333b7329 </ci>
        </math>
      </initialAssignment>
      <initialAssignment symbol="mwc42b0597_afa6_41c5_9954_52e936d6ff74">
        <math xmlns="http://www.w3.org/1998/Math/MathML">
          <ci> mw909ff4c8_1583_4626_97f2_a2aeb9727dd0 </ci>
        </math>
      </initialAssignment>
      <initialAssignment symbol="mw739848fc_2b98_4721_addb_0cb4c17f1f84">
        <math xmlns="http://www.w3.org/1998/Math/MathML">
          <ci> mw909ff4c8_1583_4626_97f2_a2aeb9727dd0 </ci>
        </math>
      </initialAssignment>
      <initialAssignment symbol="mwb4fc6dbf_47a6_45d3_bb36_35c9178e4540">
        <math xmlns="http://www.w3.org/1998/Math/MathML">
          <ci> mw909ff4c8_1583_4626_97f2_a2aeb9727dd0 </ci>
        </math>
      </initialAssignment>
      <initialAssignment symbol="mw706c5f7f_5c8e_4403_b463_f4a29131d7ef">
        <math xmlns="http://www.w3.org/1998/Math/MathML">
          <ci> mw909ff4c8_1583_4626_97f2_a2aeb9727dd0 </ci>
        </math>
      </initialAssignment>
      <initialAssignment symbol="mwc5337b80_4189_467d_a7e1_e1c39d117a15">
        <math xmlns="http://www.w3.org/1998/Math/MathML">
          <ci> mw909ff4c8_1583_4626_97f2_a2aeb9727dd0 </ci>
        </math>
      </initialAssignment>
      <initialAssignment symbol="mwb941bc2e_53c7_40f4_a000_000dda6eda2b">
        <math xmlns="http://www.w3.org/1998/Math/MathML">
          <ci> mw909ff4c8_1583_4626_97f2_a2aeb9727dd0 </ci>
        </math>
      </initialAssignment>
      <initialAssignment symbol="mw2d58dbfb_83e9_4fd9_9feb_b5f99dd0bf1b">
        <math xmlns="http://www.w3.org/1998/Math/MathML">
          <ci> mw909ff4c8_1583_4626_97f2_a2aeb9727dd0 </ci>
        </math>
      </initialAssignment>
      <initialAssignment symbol="mwc5caa2e4_ec14_4287_b323_0f7e13557d88">
        <math xmlns="http://www.w3.org/1998/Math/MathML">
          <ci> mw909ff4c8_1583_4626_97f2_a2aeb9727dd0 </ci>
        </math>
      </initialAssignment>
      <initialAssignment symbol="mwfbc99c92_00b7_4a08_afdf_edb8d264e8b4">
        <math xmlns="http://www.w3.org/1998/Math/MathML">
          <ci> mw909ff4c8_1583_4626_97f2_a2aeb9727dd0 </ci>
        </math>
      </initialAssignment>
      <initialAssignment symbol="mwa3fe1a2e_6dff_471c_a5cb_40dcbdf16b5c">
        <math xmlns="http://www.w3.org/1998/Math/MathML">
          <ci> mw909ff4c8_1583_4626_97f2_a2aeb9727dd0 </ci>
        </math>
      </initialAssignment>
      <initialAssignment symbol="mw0c337bdf_8bea_426c_a588_588c2885184c">
        <math xmlns="http://www.w3.org/1998/Math/MathML">
          <ci> mw909ff4c8_1583_4626_97f2_a2aeb9727dd0 </ci>
        </math>
      </initialAssignment>
      <initialAssignment symbol="mwd2cd08cb_0e0e_4cc6_a5fa_55ec8b922ef8">
        <math xmlns="http://www.w3.org/1998/Math/MathML">
          <ci> mw4af9b146_dede_4d76_82f2_7805333b7329 </ci>
        </math>
      </initialAssignment>
      <initialAssignment symbol="mw04b00802_bbcb_4c09_b21c_2e7d372e2ef1">
        <math xmlns="http://www.w3.org/1998/Math/MathML">
          <ci> mw4af9b146_dede_4d76_82f2_7805333b7329 </ci>
        </math>
      </initialAssignment>
      <initialAssignment symbol="mw027c7674_b8fc_4c40_9ad6_ec8bde59fb32">
        <math xmlns="http://www.w3.org/1998/Math/MathML">
          <ci> mw4af9b146_dede_4d76_82f2_7805333b7329 </ci>
        </math>
      </initialAssignment>
      <initialAssignment symbol="mw2bb4b9cf_fd1a_413b_864b_5dfa6574e3a0">
        <math xmlns="http://www.w3.org/1998/Math/MathML">
          <ci> mw4af9b146_dede_4d76_82f2_7805333b7329 </ci>
        </math>
      </initialAssignment>
      <initialAssignment symbol="mw832cb75d_36e7_47b5_900f_2be3e21a5850">
        <math xmlns="http://www.w3.org/1998/Math/MathML">
          <ci> mw4af9b146_dede_4d76_82f2_7805333b7329 </ci>
        </math>
      </initialAssignment>
      <initialAssignment symbol="mwa8ce968e_d3f9_418d_b188_829a9ff22b43">
        <math xmlns="http://www.w3.org/1998/Math/MathML">
          <ci> mw4af9b146_dede_4d76_82f2_7805333b7329 </ci>
        </math>
      </initialAssignment>
      <initialAssignment symbol="mwdd1609e6_267a_409b_9c50_dcb85a1859af">
        <math xmlns="http://www.w3.org/1998/Math/MathML">
          <ci> mw909ff4c8_1583_4626_97f2_a2aeb9727dd0 </ci>
        </math>
      </initialAssignment>
      <initialAssignment symbol="mw0b83e91d_348e_4f7a_af4b_07f6ca5f1952">
        <math xmlns="http://www.w3.org/1998/Math/MathML">
          <ci> mw909ff4c8_1583_4626_97f2_a2aeb9727dd0 </ci>
        </math>
      </initialAssignment>
      <initialAssignment symbol="mwf3887d1c_7c55_476a_a60e_1e14c167227c">
        <math xmlns="http://www.w3.org/1998/Math/MathML">
          <ci> mw909ff4c8_1583_4626_97f2_a2aeb9727dd0 </ci>
        </math>
      </initialAssignment>
      <initialAssignment symbol="mwbb95845e_1adc_4dde_85be_74312acdb8f0">
        <math xmlns="http://www.w3.org/1998/Math/MathML">
          <ci> mw909ff4c8_1583_4626_97f2_a2aeb9727dd0 </ci>
        </math>
      </initialAssignment>
      <initialAssignment symbol="mwd8ef9a58_f210_4a17_8f17_c31578ec7fa6">
        <math xmlns="http://www.w3.org/1998/Math/MathML">
          <ci> mw909ff4c8_1583_4626_97f2_a2aeb9727dd0 </ci>
        </math>
      </initialAssignment>
      <initialAssignment symbol="mw2941af92_5fd2_4ab6_994a_50dd77f77030">
        <math xmlns="http://www.w3.org/1998/Math/MathML">
          <ci> mw909ff4c8_1583_4626_97f2_a2aeb9727dd0 </ci>
        </math>
      </initialAssignment>
      <initialAssignment symbol="mwb1522915_7634_44d9_84b1_25781fa9bae6">
        <math xmlns="http://www.w3.org/1998/Math/MathML">
          <ci> mw909ff4c8_1583_4626_97f2_a2aeb9727dd0 </ci>
        </math>
      </initialAssignment>
      <initialAssignment symbol="mw0e9a1572_902a_494e_a174_bc23538b443f">
        <math xmlns="http://www.w3.org/1998/Math/MathML">
          <apply>
            <divide/>
            <apply>
              <times/>
              <ci> mw2e65209a_1fdf_4456_81c8_72bea49c6bd9 </ci>
              <ci> mw6ea71e19_6699_4256_bcec_499481026e91 </ci>
            </apply>
            <ci> mw2fc3cc2a_84d9_4edc_8191_56839112c18f </ci>
          </apply>
        </math>
      </initialAssignment>
      <initialAssignment symbol="mw278c248c_135c_426a_be24_bbf18e948ecf">
        <math xmlns="http://www.w3.org/1998/Math/MathML">
          <apply>
            <divide/>
            <apply>
              <times/>
              <ci> mw2e65209a_1fdf_4456_81c8_72bea49c6bd9 </ci>
              <ci> mw6ea71e19_6699_4256_bcec_499481026e91 </ci>
            </apply>
            <ci> mw2fc3cc2a_84d9_4edc_8191_56839112c18f </ci>
          </apply>
        </math>
      </initialAssignment>
      <initialAssignment symbol="mwa75875a8_3de7_46d5_9b2e_46a34d4f14a1">
        <math xmlns="http://www.w3.org/1998/Math/MathML">
          <apply>
            <divide/>
            <apply>
              <times/>
              <ci> mw2e65209a_1fdf_4456_81c8_72bea49c6bd9 </ci>
              <ci> mw6ea71e19_6699_4256_bcec_499481026e91 </ci>
            </apply>
            <ci> mw83fc8589_e96a_44c4_93b3_5951382f4a5c </ci>
          </apply>
        </math>
      </initialAssignment>
      <initialAssignment symbol="mwbaa7a812_8229_4f34_b82b_2f2f85febb7a">
        <math xmlns="http://www.w3.org/1998/Math/MathML">
          <apply>
            <divide/>
            <apply>
              <times/>
              <ci> mw2e65209a_1fdf_4456_81c8_72bea49c6bd9 </ci>
              <ci> mw6ea71e19_6699_4256_bcec_499481026e91 </ci>
            </apply>
            <ci> mw83fc8589_e96a_44c4_93b3_5951382f4a5c </ci>
          </apply>
        </math>
      </initialAssignment>
      <initialAssignment symbol="mw022002d6_0443_47ec_ae8d_9edc4a60946c">
        <math xmlns="http://www.w3.org/1998/Math/MathML">
          <apply>
            <divide/>
            <apply>
              <divide/>
              <apply>
                <times/>
                <ci> mw2e65209a_1fdf_4456_81c8_72bea49c6bd9 </ci>
                <ci> mw37f7122c_589d_4170_bd90_04546709b106 </ci>
              </apply>
              <ci> mwba2f4ca3_6b97_42af_b660_b437aab943a8 </ci>
            </apply>
            <ci> mw83fc8589_e96a_44c4_93b3_5951382f4a5c </ci>
          </apply>
        </math>
      </initialAssignment>
      <initialAssignment symbol="mw450d71cf_41a6_4d5e_9a76_8b718794a35d">
        <math xmlns="http://www.w3.org/1998/Math/MathML">
          <apply>
            <divide/>
            <apply>
              <times/>
              <ci> mw2e65209a_1fdf_4456_81c8_72bea49c6bd9 </ci>
              <ci> mw37f7122c_589d_4170_bd90_04546709b106 </ci>
            </apply>
            <ci> mw5e7ebd54_c1b7_4b63_a4eb_c4777263e008 </ci>
          </apply>
        </math>
      </initialAssignment>
      <initialAssignment symbol="mw8ac97c55_4ad2_4fbe_8019_1e846656c9d6">
        <math xmlns="http://www.w3.org/1998/Math/MathML">
          <apply>
            <divide/>
            <apply>
              <divide/>
              <apply>
                <times/>
                <ci> mw2e65209a_1fdf_4456_81c8_72bea49c6bd9 </ci>
                <ci> mw37f7122c_589d_4170_bd90_04546709b106 </ci>
              </apply>
              <ci> mwba2f4ca3_6b97_42af_b660_b437aab943a8 </ci>
            </apply>
            <ci> mw83fc8589_e96a_44c4_93b3_5951382f4a5c </ci>
          </apply>
        </math>
      </initialAssignment>
      <initialAssignment symbol="mw14ccf93e_4331_425a_aa5e_f85682325edb">
        <math xmlns="http://www.w3.org/1998/Math/MathML">
          <apply>
            <divide/>
            <apply>
              <times/>
              <ci> mw2e65209a_1fdf_4456_81c8_72bea49c6bd9 </ci>
              <ci> mw37f7122c_589d_4170_bd90_04546709b106 </ci>
            </apply>
            <ci> mw5e7ebd54_c1b7_4b63_a4eb_c4777263e008 </ci>
          </apply>
        </math>
      </initialAssignment>
      <initialAssignment symbol="mw06e91dd8_c42e_4fd0_93bb_f289bf6a9ba0">
        <math xmlns="http://www.w3.org/1998/Math/MathML">
          <apply>
            <divide/>
            <apply>
              <divide/>
              <ci> mw65671911_4147_4801_9bc3_566c4b47adca </ci>
              <ci> mwba2f4ca3_6b97_42af_b660_b437aab943a8 </ci>
            </apply>
            <ci> mwad6f35aa_b34b_478d_b63f_6318eb04decc </ci>
          </apply>
        </math>
      </initialAssignment>
      <initialAssignment symbol="mw49addf94_67af_40b4_ae4f_c5c5cf9c3bb8">
        <math xmlns="http://www.w3.org/1998/Math/MathML">
          <apply>
            <divide/>
            <apply>
              <times/>
              <apply>
                <divide/>
                <ci> mw1170f86b_6445_40b8_b28e_8551ba38454b </ci>
                <ci> mw9a3130ad_699f_4c69_8d56_1fa9af6ab0e4 </ci>
              </apply>
              <cn type="integer"> 1000 </cn>
            </apply>
            <ci> mw2fc3cc2a_84d9_4edc_8191_56839112c18f </ci>
          </apply>
        </math>
      </initialAssignment>
      <initialAssignment symbol="mw345ecaef_b377_4826_b2c9_bfb48754b86d">
        <math xmlns="http://www.w3.org/1998/Math/MathML">
          <apply>
            <divide/>
            <apply>
              <times/>
              <apply>
                <divide/>
                <ci> mw80104ba9_14e8_462a_931a_607cad3c57ea </ci>
                <ci> mwd00f9c17_0e95_4538_b010_087e64555a35 </ci>
              </apply>
              <cn type="integer"> 1000 </cn>
            </apply>
            <ci> mw2fc3cc2a_84d9_4edc_8191_56839112c18f </ci>
          </apply>
        </math>
      </initialAssignment>
      <initialAssignment symbol="mwd1ae5c15_c043_42da_a209_fc6e0ef9dca6">
        <math xmlns="http://www.w3.org/1998/Math/MathML">
          <apply>
            <times/>
            <ci> mw1a7a7a60_86c2_4530_9697_c2979f087835 </ci>
            <ci> mw6ea71e19_6699_4256_bcec_499481026e91 </ci>
            <cn type="e-notation"> 1 <sep/> -9 </cn>
          </apply>
        </math>
      </initialAssignment>
      <initialAssignment symbol="mw15a48f7c_664c_47f2_9964_c5a1ea874ca4">
        <math xmlns="http://www.w3.org/1998/Math/MathML">
          <apply>
            <times/>
            <ci> mwc3aae2b9_8d44_4ef4_88a2_1a3e3d6e9c30 </ci>
            <ci> mwb2434409_a21f_4108_abca_5388a4364c6e </ci>
            <cn type="e-notation"> 1 <sep/> -9 </cn>
          </apply>
        </math>
      </initialAssignment>
      <initialAssignment symbol="mw6c82645d_47f5_4f98_8973_b0ca279213e6">
        <math xmlns="http://www.w3.org/1998/Math/MathML">
          <apply>
            <times/>
            <ci> mw1a7a7a60_86c2_4530_9697_c2979f087835 </ci>
            <ci> mwca45b81d_a01f_43e8_98e4_24688e8ace14 </ci>
            <cn type="e-notation"> 1 <sep/> -9 </cn>
          </apply>
        </math>
      </initialAssignment>
      <initialAssignment symbol="mw084b93a3_b6d3_459a_a5cb_7a9cd1d582f8">
        <math xmlns="http://www.w3.org/1998/Math/MathML">
          <apply>
            <times/>
            <ci> mwc3aae2b9_8d44_4ef4_88a2_1a3e3d6e9c30 </ci>
            <ci> mwd18c2cf6_1fc9_4b07_a293_e47ab185f699 </ci>
            <cn type="e-notation"> 1 <sep/> -9 </cn>
          </apply>
        </math>
      </initialAssignment>
      <initialAssignment symbol="mw4d6dde29_1cb4_4ef2_af7f_4f2fac09ef9b">
        <math xmlns="http://www.w3.org/1998/Math/MathML">
          <apply>
            <divide/>
            <apply>
              <times/>
              <ci> mwdeede045_8f6d_4ee1_83e7_32623e54c996 </ci>
              <cn type="integer"> 1000 </cn>
            </apply>
            <ci> mw83fc8589_e96a_44c4_93b3_5951382f4a5c </ci>
          </apply>
        </math>
      </initialAssignment>
      <initialAssignment symbol="mw73a11687_392a_40d3_b7db_cd468f19aafe">
        <math xmlns="http://www.w3.org/1998/Math/MathML">
          <apply>
            <divide/>
            <apply>
              <times/>
              <ci> mw0af48e02_6d3f_4121_ae9b_dbc64217bdb1 </ci>
              <cn type="integer"> 1000 </cn>
            </apply>
            <ci> mw83fc8589_e96a_44c4_93b3_5951382f4a5c </ci>
          </apply>
        </math>
      </initialAssignment>
      <initialAssignment symbol="mwa2ee5e7f_d94e_4705_89fa_0a627ad38cdc">
        <math xmlns="http://www.w3.org/1998/Math/MathML">
          <apply>
            <divide/>
            <apply>
              <times/>
              <ci> mweb861694_f4ef_4ba1_bc78_84a63d38690f </ci>
              <cn type="integer"> 1000 </cn>
            </apply>
            <ci> mw83fc8589_e96a_44c4_93b3_5951382f4a5c </ci>
          </apply>
        </math>
      </initialAssignment>
      <initialAssignment symbol="mw5e4a4873_060a_45d6_a54b_a15851c5785a">
        <math xmlns="http://www.w3.org/1998/Math/MathML">
          <apply>
            <divide/>
            <apply>
              <times/>
              <ci> mwdeede045_8f6d_4ee1_83e7_32623e54c996 </ci>
              <cn type="integer"> 1000 </cn>
            </apply>
            <ci> mwad6f35aa_b34b_478d_b63f_6318eb04decc </ci>
          </apply>
        </math>
      </initialAssignment>
      <initialAssignment symbol="mwe235dba1_f8f8_4bd6_bd8a_f799dad60e16">
        <math xmlns="http://www.w3.org/1998/Math/MathML">
          <apply>
            <divide/>
            <apply>
              <times/>
              <ci> mw0af48e02_6d3f_4121_ae9b_dbc64217bdb1 </ci>
              <ci> mw12458ad9_3b41_4b5d_ba52_3e2fe5abaecc </ci>
            </apply>
            <ci> mwad6f35aa_b34b_478d_b63f_6318eb04decc </ci>
          </apply>
        </math>
      </initialAssignment>
      <initialAssignment symbol="mw63aedcc5_4697_49d7_afb6_b9e174bb6687">
        <math xmlns="http://www.w3.org/1998/Math/MathML">
          <apply>
            <divide/>
            <apply>
              <times/>
              <ci> mweb861694_f4ef_4ba1_bc78_84a63d38690f </ci>
              <cn type="integer"> 1000 </cn>
            </apply>
            <ci> mwad6f35aa_b34b_478d_b63f_6318eb04decc </ci>
          </apply>
        </math>
      </initialAssignment>
      <initialAssignment symbol="mwadcb6fb3_4c20_4c1f_abaa_9ad5b988d89c">
        <math xmlns="http://www.w3.org/1998/Math/MathML">
          <apply>
            <divide/>
            <apply>
              <times/>
              <ci> mwde913078_f05a_4249_8683_8adb603da59f </ci>
              <ci> mw12458ad9_3b41_4b5d_ba52_3e2fe5abaecc </ci>
            </apply>
            <ci> mw83fc8589_e96a_44c4_93b3_5951382f4a5c </ci>
          </apply>
        </math>
      </initialAssignment>
      <initialAssignment symbol="mw408ba0f8_1148_4970_8eee_15b13cbd4d5b">
        <math xmlns="http://www.w3.org/1998/Math/MathML">
          <apply>
            <divide/>
            <apply>
              <times/>
              <ci> mwa9973d9f_5abe_41e8_849d_d07741498dba </ci>
              <ci> mw12458ad9_3b41_4b5d_ba52_3e2fe5abaecc </ci>
            </apply>
            <ci> mw83fc8589_e96a_44c4_93b3_5951382f4a5c </ci>
          </apply>
        </math>
      </initialAssignment>
      <initialAssignment symbol="mw602cafcc_9352_4c76_9801_52881e82b3fb">
        <math xmlns="http://www.w3.org/1998/Math/MathML">
          <apply>
            <divide/>
            <apply>
              <times/>
              <ci> mwde913078_f05a_4249_8683_8adb603da59f </ci>
              <ci> mw12458ad9_3b41_4b5d_ba52_3e2fe5abaecc </ci>
            </apply>
            <ci> mw2fc3cc2a_84d9_4edc_8191_56839112c18f </ci>
          </apply>
        </math>
      </initialAssignment>
      <initialAssignment symbol="mw69a2c693_e4bc_4053_8539_4efe7b3975a8">
        <math xmlns="http://www.w3.org/1998/Math/MathML">
          <apply>
            <divide/>
            <apply>
              <times/>
              <ci> mwa9973d9f_5abe_41e8_849d_d07741498dba </ci>
              <ci> mw12458ad9_3b41_4b5d_ba52_3e2fe5abaecc </ci>
            </apply>
            <ci> mw2fc3cc2a_84d9_4edc_8191_56839112c18f </ci>
          </apply>
        </math>
      </initialAssignment>
      <initialAssignment symbol="mw0975b2e7_8ffe_4263_826e_043d2110fcc7">
        <math xmlns="http://www.w3.org/1998/Math/MathML">
          <apply>
            <divide/>
            <apply>
              <times/>
              <ci> mwde913078_f05a_4249_8683_8adb603da59f </ci>
              <ci> mw12458ad9_3b41_4b5d_ba52_3e2fe5abaecc </ci>
            </apply>
            <ci> mwad6f35aa_b34b_478d_b63f_6318eb04decc </ci>
          </apply>
        </math>
      </initialAssignment>
      <initialAssignment symbol="mw3beb6534_a6eb_4ab9_ae88_4c48323ee5d4">
        <math xmlns="http://www.w3.org/1998/Math/MathML">
          <apply>
            <divide/>
            <apply>
              <times/>
              <ci> mwa9973d9f_5abe_41e8_849d_d07741498dba </ci>
              <ci> mw12458ad9_3b41_4b5d_ba52_3e2fe5abaecc </ci>
            </apply>
            <ci> mwad6f35aa_b34b_478d_b63f_6318eb04decc </ci>
          </apply>
        </math>
      </initialAssignment>
      <initialAssignment symbol="mwad364ecb_bacd_439d_ba60_00ef3f9351d4">
        <math xmlns="http://www.w3.org/1998/Math/MathML">
          <apply>
            <divide/>
            <apply>
              <times/>
              <ci> mw92806d8d_2f59_49d1_ab95_a001024aef0a </ci>
              <cn type="integer"> 1000 </cn>
            </apply>
            <ci> mw83fc8589_e96a_44c4_93b3_5951382f4a5c </ci>
          </apply>
        </math>
      </initialAssignment>
      <initialAssignment symbol="mw8bed3764_b5c2_442f_b501_52c65577aef5">
        <math xmlns="http://www.w3.org/1998/Math/MathML">
          <apply>
            <divide/>
            <apply>
              <times/>
              <ci> mw472c4d2c_ecd2_4c53_9ef5_11e7feb16ad0 </ci>
              <cn type="integer"> 1000 </cn>
            </apply>
            <ci> mw2fc3cc2a_84d9_4edc_8191_56839112c18f </ci>
          </apply>
        </math>
      </initialAssignment>
      <initialAssignment symbol="mwecec2306_51ad_4a8d_96ce_c10907a4cb49">
        <math xmlns="http://www.w3.org/1998/Math/MathML">
          <apply>
            <divide/>
            <apply>
              <times/>
              <ci> mw472c4d2c_ecd2_4c53_9ef5_11e7feb16ad0 </ci>
              <ci> mw12458ad9_3b41_4b5d_ba52_3e2fe5abaecc </ci>
            </apply>
            <ci> mw2fc3cc2a_84d9_4edc_8191_56839112c18f </ci>
          </apply>
        </math>
      </initialAssignment>
      <initialAssignment symbol="mw80978c29_5598_437b_b707_5f358e40c02e">
        <math xmlns="http://www.w3.org/1998/Math/MathML">
          <apply>
            <divide/>
            <apply>
              <times/>
              <ci> mw46a474ee_f778_4122_9830_fe27784973cd </ci>
              <ci> mw12458ad9_3b41_4b5d_ba52_3e2fe5abaecc </ci>
            </apply>
            <ci> mwad6f35aa_b34b_478d_b63f_6318eb04decc </ci>
          </apply>
        </math>
      </initialAssignment>
      <initialAssignment symbol="mw585f0f6d_bc9e_4bd3_b987_15d7e8abfe8f">
        <math xmlns="http://www.w3.org/1998/Math/MathML">
          <ci> mw4af9b146_dede_4d76_82f2_7805333b7329 </ci>
        </math>
      </initialAssignment>
      <initialAssignment symbol="mw92f3298e_df78_4ec2_aa73_e863a0947710">
        <math xmlns="http://www.w3.org/1998/Math/MathML">
          <ci> mw909ff4c8_1583_4626_97f2_a2aeb9727dd0 </ci>
        </math>
      </initialAssignment>
      <initialAssignment symbol="mwd73754a7_68ea_4f9e_a69e_8aa4ceb1df5a">
        <math xmlns="http://www.w3.org/1998/Math/MathML">
          <ci> mw909ff4c8_1583_4626_97f2_a2aeb9727dd0 </ci>
        </math>
      </initialAssignment>
      <initialAssignment symbol="mwfe5bcc08_5b12_451d_b7ac_a579e7c2684d">
        <math xmlns="http://www.w3.org/1998/Math/MathML">
          <ci> mw4af9b146_dede_4d76_82f2_7805333b7329 </ci>
        </math>
      </initialAssignment>
      <initialAssignment symbol="mw0ed5d8da_865c_4b63_8451_9139ba407a6f">
        <math xmlns="http://www.w3.org/1998/Math/MathML">
          <ci> mw4af9b146_dede_4d76_82f2_7805333b7329 </ci>
        </math>
      </initialAssignment>
      <initialAssignment symbol="mw3abefde7_b4a8_4ca5_8ad3_93629fedbd80">
        <math xmlns="http://www.w3.org/1998/Math/MathML">
          <ci> mw909ff4c8_1583_4626_97f2_a2aeb9727dd0 </ci>
        </math>
      </initialAssignment>
      <initialAssignment symbol="mw8ae28790_c58f_4d1c_8a47_61a888f10fa7">
        <math xmlns="http://www.w3.org/1998/Math/MathML">
          <ci> mw909ff4c8_1583_4626_97f2_a2aeb9727dd0 </ci>
        </math>
      </initialAssignment>
      <initialAssignment symbol="mw109ac123_693a_4ccd_b1bc_df4eee6688e5">
        <math xmlns="http://www.w3.org/1998/Math/MathML">
          <ci> mw4af9b146_dede_4d76_82f2_7805333b7329 </ci>
        </math>
      </initialAssignment>
      <initialAssignment symbol="mw98483124_947e_4bc3_a516_e991cca0c9b6">
        <math xmlns="http://www.w3.org/1998/Math/MathML">
          <apply>
            <divide/>
            <apply>
              <times/>
              <ci> mw6fc28724_9d1b_4593_9236_1bbcc87d4194 </ci>
              <ci> mw6ea71e19_6699_4256_bcec_499481026e91 </ci>
            </apply>
            <ci> mw83fc8589_e96a_44c4_93b3_5951382f4a5c </ci>
          </apply>
        </math>
      </initialAssignment>
      <initialAssignment symbol="mw4b3bd9f4_00a4_4230_a272_f7f681b82bc0">
        <math xmlns="http://www.w3.org/1998/Math/MathML">
          <apply>
            <divide/>
            <apply>
              <times/>
              <ci> mw6fc28724_9d1b_4593_9236_1bbcc87d4194 </ci>
              <ci> mw6ea71e19_6699_4256_bcec_499481026e91 </ci>
            </apply>
            <ci> mw2fc3cc2a_84d9_4edc_8191_56839112c18f </ci>
          </apply>
        </math>
      </initialAssignment>
      <initialAssignment symbol="mw4c0fe563_9e83_4ddd_8dfb_511130d63d11">
        <math xmlns="http://www.w3.org/1998/Math/MathML">
          <apply>
            <divide/>
            <apply>
              <times/>
              <ci> mw7b9e8771_1d0c_409d_a0bb_0fe875ef2f27 </ci>
              <ci> mwb2434409_a21f_4108_abca_5388a4364c6e </ci>
            </apply>
            <ci> mwad6f35aa_b34b_478d_b63f_6318eb04decc </ci>
          </apply>
        </math>
      </initialAssignment>
      <initialAssignment symbol="mw23b21c94_2921_4e9d_8ad0_1641c3dfb83b">
        <math xmlns="http://www.w3.org/1998/Math/MathML">
          <apply>
            <divide/>
            <apply>
              <times/>
              <ci> mw7b9e8771_1d0c_409d_a0bb_0fe875ef2f27 </ci>
              <ci> mwb2434409_a21f_4108_abca_5388a4364c6e </ci>
            </apply>
            <ci> mw2fc3cc2a_84d9_4edc_8191_56839112c18f </ci>
          </apply>
        </math>
      </initialAssignment>
      <initialAssignment symbol="mw3379fe7a_13b8_4075_9197_23bcd3890806">
        <math xmlns="http://www.w3.org/1998/Math/MathML">
          <apply>
            <divide/>
            <apply>
              <times/>
              <ci> mw95de3a9c_eccb_4a92_ad1b_1308dd81ea26 </ci>
              <ci> mw6ea71e19_6699_4256_bcec_499481026e91 </ci>
            </apply>
            <ci> mw83fc8589_e96a_44c4_93b3_5951382f4a5c </ci>
          </apply>
        </math>
      </initialAssignment>
      <initialAssignment symbol="mwf9245155_b9e6_489d_87d9_c73e536f7882">
        <math xmlns="http://www.w3.org/1998/Math/MathML">
          <apply>
            <divide/>
            <apply>
              <times/>
              <ci> mw95de3a9c_eccb_4a92_ad1b_1308dd81ea26 </ci>
              <ci> mw6ea71e19_6699_4256_bcec_499481026e91 </ci>
            </apply>
            <ci> mw2fc3cc2a_84d9_4edc_8191_56839112c18f </ci>
          </apply>
        </math>
      </initialAssignment>
      <initialAssignment symbol="mw1b4c80e8_793c_4d6c_8176_1b29f93da371">
        <math xmlns="http://www.w3.org/1998/Math/MathML">
          <apply>
            <divide/>
            <apply>
              <times/>
              <ci> mw78ced060_976d_428f_af39_7e4ba6fba5ec </ci>
              <ci> mwb2434409_a21f_4108_abca_5388a4364c6e </ci>
            </apply>
            <ci> mwad6f35aa_b34b_478d_b63f_6318eb04decc </ci>
          </apply>
        </math>
      </initialAssignment>
      <initialAssignment symbol="mwd0294433_c69c_4b61_8993_eb77ab4406f5">
        <math xmlns="http://www.w3.org/1998/Math/MathML">
          <apply>
            <divide/>
            <apply>
              <times/>
              <ci> mw78ced060_976d_428f_af39_7e4ba6fba5ec </ci>
              <ci> mwb2434409_a21f_4108_abca_5388a4364c6e </ci>
            </apply>
            <ci> mw2fc3cc2a_84d9_4edc_8191_56839112c18f </ci>
          </apply>
        </math>
      </initialAssignment>
      <initialAssignment symbol="mwb18f981e_ce6d_441a_abe6_4f41e08e808d">
        <math xmlns="http://www.w3.org/1998/Math/MathML">
          <apply>
            <divide/>
            <apply>
              <times/>
              <ci> mw047221b5_790a_45dc_91c8_877f611b0d75 </ci>
              <ci> mw6ea71e19_6699_4256_bcec_499481026e91 </ci>
            </apply>
            <ci> mw83fc8589_e96a_44c4_93b3_5951382f4a5c </ci>
          </apply>
        </math>
      </initialAssignment>
      <initialAssignment symbol="mw592da8ca_b96b_4449_afc3_7f093434ada9">
        <math xmlns="http://www.w3.org/1998/Math/MathML">
          <apply>
            <divide/>
            <apply>
              <times/>
              <ci> mw047221b5_790a_45dc_91c8_877f611b0d75 </ci>
              <ci> mw6ea71e19_6699_4256_bcec_499481026e91 </ci>
            </apply>
            <ci> mw2fc3cc2a_84d9_4edc_8191_56839112c18f </ci>
          </apply>
        </math>
      </initialAssignment>
      <initialAssignment symbol="mw93f87387_7653_4022_8fb6_d5c818f68e69">
        <math xmlns="http://www.w3.org/1998/Math/MathML">
          <apply>
            <divide/>
            <apply>
              <times/>
              <ci> mw61f3b713_23c4_4e53_beaa_e3fbbb385053 </ci>
              <ci> mwb2434409_a21f_4108_abca_5388a4364c6e </ci>
            </apply>
            <ci> mwad6f35aa_b34b_478d_b63f_6318eb04decc </ci>
          </apply>
        </math>
      </initialAssignment>
      <initialAssignment symbol="mwb6e40cf9_8773_4072_aad4_05e070c85d98">
        <math xmlns="http://www.w3.org/1998/Math/MathML">
          <apply>
            <divide/>
            <apply>
              <times/>
              <ci> mw61f3b713_23c4_4e53_beaa_e3fbbb385053 </ci>
              <ci> mwb2434409_a21f_4108_abca_5388a4364c6e </ci>
            </apply>
            <ci> mw2fc3cc2a_84d9_4edc_8191_56839112c18f </ci>
          </apply>
        </math>
      </initialAssignment>
      <initialAssignment symbol="mwe406cd41_370d_4e4a_b645_f74473373250">
        <math xmlns="http://www.w3.org/1998/Math/MathML">
          <ci> mw7d6a7e3f_5402_4a10_9ce4_9edf42b4a203 </ci>
        </math>
      </initialAssignment>
      <initialAssignment symbol="mwbf495a17_660e_4a1e_9da1_3d9fd126dd30">
        <math xmlns="http://www.w3.org/1998/Math/MathML">
          <ci> mwf84f6551_a964_4a4b_a28b_6c79287bb3b1 </ci>
        </math>
      </initialAssignment>
      <initialAssignment symbol="mw6853cd59_86fc_4bb6_9928_6e640ce1d57a">
        <math xmlns="http://www.w3.org/1998/Math/MathML">
          <ci> mw171c2faa_a66b_4309_9f54_04d988182b5b </ci>
        </math>
      </initialAssignment>
      <initialAssignment symbol="mwf30b2942_0219_4fe1_95aa_38afbca978ee">
        <math xmlns="http://www.w3.org/1998/Math/MathML">
          <apply>
            <divide/>
            <apply>
              <times/>
              <ci> mw688ae9f9_5027_40fc_a8f2_84fa2dc3bbaa </ci>
              <ci> mw12458ad9_3b41_4b5d_ba52_3e2fe5abaecc </ci>
            </apply>
            <ci> mwad6f35aa_b34b_478d_b63f_6318eb04decc </ci>
          </apply>
        </math>
      </initialAssignment>
      <initialAssignment symbol="mw6f10e3c6_96b8_42cd_87d2_09473c49fcc2">
        <math xmlns="http://www.w3.org/1998/Math/MathML">
          <ci> mwde913078_f05a_4249_8683_8adb603da59f </ci>
        </math>
      </initialAssignment>
      <initialAssignment symbol="mw94769665_6334_4cbc_b68c_b30915a09ff1">
        <math xmlns="http://www.w3.org/1998/Math/MathML">
          <apply>
            <divide/>
            <apply>
              <times/>
              <ci> mwb71d5905_3250_4bb8_bffa_76e3fb5cc30f </ci>
              <ci> mw12458ad9_3b41_4b5d_ba52_3e2fe5abaecc </ci>
            </apply>
            <ci> mwad6f35aa_b34b_478d_b63f_6318eb04decc </ci>
          </apply>
        </math>
      </initialAssignment>
      <initialAssignment symbol="mw7518b52d_a00e_4d93_a2c6_c40b07b362a6">
        <math xmlns="http://www.w3.org/1998/Math/MathML">
          <apply>
            <divide/>
            <apply>
              <times/>
              <ci> mwde913078_f05a_4249_8683_8adb603da59f </ci>
              <ci> mw12458ad9_3b41_4b5d_ba52_3e2fe5abaecc </ci>
            </apply>
            <ci> mwad6f35aa_b34b_478d_b63f_6318eb04decc </ci>
          </apply>
        </math>
      </initialAssignment>
      <initialAssignment symbol="mw1db9e564_b8f4_47ed_bbd1_968e387f474b">
        <math xmlns="http://www.w3.org/1998/Math/MathML">
          <ci> mw9344900a_fba4_4df2_ac0d_27783ecfa59e </ci>
        </math>
      </initialAssignment>
      <initialAssignment symbol="mw08e08dce_6cb2_4fd9_bfc2_1a650ae28260">
        <math xmlns="http://www.w3.org/1998/Math/MathML">
          <ci> mw4a3b5a57_ce30_41ed_b51b_a05aaf62b0e4 </ci>
        </math>
      </initialAssignment>
      <initialAssignment symbol="mwc2dcdab3_4987_4bad_96a1_677079f95e72">
        <math xmlns="http://www.w3.org/1998/Math/MathML">
          <ci> mwf4ba503a_f84d_4c59_b1b9_74fc005d51d4 </ci>
        </math>
      </initialAssignment>
      <initialAssignment symbol="mw4eebd5a2_3f04_42e1_92d9_07f4ccb7f2b1">
        <math xmlns="http://www.w3.org/1998/Math/MathML">
          <ci> mwadcb6fb3_4c20_4c1f_abaa_9ad5b988d89c </ci>
        </math>
      </initialAssignment>
      <initialAssignment symbol="mwf4f8f074_de71_4b8d_a49d_1ed3fa1b8dec">
        <math xmlns="http://www.w3.org/1998/Math/MathML">
          <apply>
            <times/>
            <apply>
              <divide/>
              <apply>
                <divide/>
                <apply>
                  <times/>
                  <ci> mwb49a4910_cccb_4f19_8140_219dbdc55a1c </ci>
                  <ci> mw000b010d_e9aa_4a1a_b458_8efe432ddd9f </ci>
                </apply>
                <ci> mw114fd10c_6854_4979_a4d1_daac87ccf603 </ci>
              </apply>
              <ci> mw44fa3ec5_af61_4fdb_950f_79d2eea167a9 </ci>
            </apply>
            <ci> mwdae48134_7cfe_4e46_b4d9_371267e3a688 </ci>
          </apply>
        </math>
      </initialAssignment>
      <initialAssignment symbol="mwf9514335_1dec_4917_b742_6588baec21d4">
        <math xmlns="http://www.w3.org/1998/Math/MathML">
          <apply>
            <times/>
            <apply>
              <divide/>
              <apply>
                <divide/>
                <apply>
                  <times/>
                  <ci> mwbe43dc75_c161_41ca_83a7_f1383282131e </ci>
                  <ci> mwf385ad72_0e2d_40c9_8023_8a0c43dfc6b5 </ci>
                </apply>
                <ci> mw114fd10c_6854_4979_a4d1_daac87ccf603 </ci>
              </apply>
              <ci> mw6c7d5d1a_ffea_4d22_804c_0dd576490fe5 </ci>
            </apply>
            <ci> mw17e51cba_3080_4f1f_bbcd_394c642b1e79 </ci>
          </apply>
        </math>
      </initialAssignment>
      <initialAssignment symbol="mwe24972a4_f454_4824_83b4_929d2023d463">
        <math xmlns="http://www.w3.org/1998/Math/MathML">
          <ci> mw0e9a1572_902a_494e_a174_bc23538b443f </ci>
        </math>
      </initialAssignment>
      <initialAssignment symbol="mw0017e4c4_f2d8_4a98_a3fa_1d963b7b731d">
        <math xmlns="http://www.w3.org/1998/Math/MathML">
          <ci> mw726de074_2f49_4765_b5d3_2f9a79630d07 </ci>
        </math>
      </initialAssignment>
      <initialAssignment symbol="mwbf0b765b_eb34_46c7_a9f3_ddbfbb659b2c">
        <math xmlns="http://www.w3.org/1998/Math/MathML">
          <ci> mwa75875a8_3de7_46d5_9b2e_46a34d4f14a1 </ci>
        </math>
      </initialAssignment>
      <initialAssignment symbol="mwbd6e5552_c9ed_463f_8ec3_144c6df1272c">
        <math xmlns="http://www.w3.org/1998/Math/MathML">
          <ci> mw7dc0db1b_f0e1_45ba_9e7a_c2d80f204420 </ci>
        </math>
      </initialAssignment>
      <initialAssignment symbol="mw600f3373_8c21_44a4_a7f4_27fed68a3048">
        <math xmlns="http://www.w3.org/1998/Math/MathML">
          <ci> mw387272d9_cc29_4690_81d1_3929ad90147e </ci>
        </math>
      </initialAssignment>
      <initialAssignment symbol="mw4825140c_a1c5_428e_9bf8_0ac9c05f2aef">
        <math xmlns="http://www.w3.org/1998/Math/MathML">
          <ci> mwa997866c_669c_4dd4_ba50_6fdbcc554ffc </ci>
        </math>
      </initialAssignment>
      <initialAssignment symbol="mw2535449c_a103_43c8_a0b7_1e7571a50c95">
        <math xmlns="http://www.w3.org/1998/Math/MathML">
          <ci> mw870b93ba_dba8_473f_adbe_1c0042612df6 </ci>
        </math>
      </initialAssignment>
      <initialAssignment symbol="mw1d40e8e1_2f82_44e7_8c95_7ed18136bf57">
        <math xmlns="http://www.w3.org/1998/Math/MathML">
          <ci> mw54c372e0_cb54_4440_ac0c_a3fc8d59d6f9 </ci>
        </math>
      </initialAssignment>
      <initialAssignment symbol="mw76d4915a_5ec1_47dd_961e_79935e22aca0">
        <math xmlns="http://www.w3.org/1998/Math/MathML">
          <ci> mw5d0b5f72_d343_4f42_81f9_1859501e86e8 </ci>
        </math>
      </initialAssignment>
      <initialAssignment symbol="mwa740bdab_f154_45f0_aecf_e2e97772e346">
        <math xmlns="http://www.w3.org/1998/Math/MathML">
          <ci> mw1ce0b1f3_9e4c_4c71_aba0_4b7a71311ba7 </ci>
        </math>
      </initialAssignment>
      <initialAssignment symbol="mw18d5d577_1c33_492a_9bba_e569d43b61c7">
        <math xmlns="http://www.w3.org/1998/Math/MathML">
          <ci> mw387272d9_cc29_4690_81d1_3929ad90147e </ci>
        </math>
      </initialAssignment>
      <initialAssignment symbol="mwe2ff0b4e_b75d_45ab_9cbe_50a3c23aeca6">
        <math xmlns="http://www.w3.org/1998/Math/MathML">
          <ci> mwa997866c_669c_4dd4_ba50_6fdbcc554ffc </ci>
        </math>
      </initialAssignment>
      <initialAssignment symbol="mw292e5af2_6c4c_45d8_9d72_819cfe787ce5">
        <math xmlns="http://www.w3.org/1998/Math/MathML">
          <ci> mw6dbdf46c_4cbe_4860_9156_663c2b29a813 </ci>
        </math>
      </initialAssignment>
      <initialAssignment symbol="mwde205cfb_5eb2_462c_b241_79807865fb2a">
        <math xmlns="http://www.w3.org/1998/Math/MathML">
          <ci> mweaaa2a4e_9688_4c99_9432_7654324b78b4 </ci>
        </math>
      </initialAssignment>
      <initialAssignment symbol="mwd6e7e61f_5a96_47e5_882f_d4618b9e2dc3">
        <math xmlns="http://www.w3.org/1998/Math/MathML">
          <apply>
            <times/>
            <apply>
              <divide/>
              <apply>
                <divide/>
                <apply>
                  <times/>
                  <ci> mw0f627c24_d03a_4223_8deb_ca60473e0aa1 </ci>
                  <ci> mw2a7cb5e6_f255_4783_9945_f2a0695851dc </ci>
                </apply>
                <ci> mw114fd10c_6854_4979_a4d1_daac87ccf603 </ci>
              </apply>
              <ci> mwd7ad0ec9_489a_4ba8_94b1_362ec83f56ab </ci>
            </apply>
            <ci> mwca45b81d_a01f_43e8_98e4_24688e8ace14 </ci>
          </apply>
        </math>
      </initialAssignment>
      <initialAssignment symbol="mwd8a66315_3df8_453c_9610_f212d998165d">
        <math xmlns="http://www.w3.org/1998/Math/MathML">
          <ci> mwef205f5a_96c9_4409_ab9d_277b8cc0b2c1 </ci>
        </math>
      </initialAssignment>
      <initialAssignment symbol="mw8638fa73_c93e_44bf_bc61_c58579cfe432">
        <math xmlns="http://www.w3.org/1998/Math/MathML">
          <apply>
            <times/>
            <apply>
              <divide/>
              <apply>
                <divide/>
                <apply>
                  <times/>
                  <ci> mw0f627c24_d03a_4223_8deb_ca60473e0aa1 </ci>
                  <ci> mw2a7cb5e6_f255_4783_9945_f2a0695851dc </ci>
                  <ci> mwaa14de86_e2ff_49cf_a112_8e8282a1d943 </ci>
                </apply>
                <ci> mw114fd10c_6854_4979_a4d1_daac87ccf603 </ci>
              </apply>
              <ci> mwd7ad0ec9_489a_4ba8_94b1_362ec83f56ab </ci>
            </apply>
            <ci> mwd18c2cf6_1fc9_4b07_a293_e47ab185f699 </ci>
          </apply>
        </math>
      </initialAssignment>
      <initialAssignment symbol="mwaae9d869_1bf2_4ed8_b93c_1b18bac8b3d5">
        <math xmlns="http://www.w3.org/1998/Math/MathML">
          <ci> mw450d71cf_41a6_4d5e_9a76_8b718794a35d </ci>
        </math>
      </initialAssignment>
      <initialAssignment symbol="mwcd946ef7_453e_4c56_bff0_23a91939b9cb">
        <math xmlns="http://www.w3.org/1998/Math/MathML">
          <apply>
            <times/>
            <apply>
              <divide/>
              <apply>
                <divide/>
                <apply>
                  <times/>
                  <ci> mw0f627c24_d03a_4223_8deb_ca60473e0aa1 </ci>
                  <ci> mw2a7cb5e6_f255_4783_9945_f2a0695851dc </ci>
                </apply>
                <ci> mw114fd10c_6854_4979_a4d1_daac87ccf603 </ci>
              </apply>
              <ci> mwe65fa351_d18a_404d_8f18_83d69feefa14 </ci>
            </apply>
            <ci> mw6ea71e19_6699_4256_bcec_499481026e91 </ci>
          </apply>
        </math>
      </initialAssignment>
      <initialAssignment symbol="mwf2c658c0_b220_4a0b_9165_34f6d5f50a15">
        <math xmlns="http://www.w3.org/1998/Math/MathML">
          <ci> mw022002d6_0443_47ec_ae8d_9edc4a60946c </ci>
        </math>
      </initialAssignment>
      <initialAssignment symbol="mw394882e0_8585_4c09_96b6_7fd8ef51f88a">
        <math xmlns="http://www.w3.org/1998/Math/MathML">
          <apply>
            <divide/>
            <apply>
              <divide/>
              <apply>
                <times/>
                <ci> mw566d4f03_1c6a_4dfa_aebc_1ebc262e020e </ci>
                <ci> mw6f459993_c301_46b4_8898_34020cae687c </ci>
              </apply>
              <ci> mwba2f4ca3_6b97_42af_b660_b437aab943a8 </ci>
            </apply>
            <ci> mwad6f35aa_b34b_478d_b63f_6318eb04decc </ci>
          </apply>
        </math>
      </initialAssignment>
      <initialAssignment symbol="mwb32588f1_14d3_44d3_be6b_3d7fccc870ea">
        <math xmlns="http://www.w3.org/1998/Math/MathML">
          <ci> mw602cafcc_9352_4c76_9801_52881e82b3fb </ci>
        </math>
      </initialAssignment>
      <initialAssignment symbol="mw411beb98_bd14_494f_be24_5b94477a44a1">
        <math xmlns="http://www.w3.org/1998/Math/MathML">
          <ci> mw3da96df6_602d_4608_8ac9_b38fc3a1c767 </ci>
        </math>
      </initialAssignment>
      <initialAssignment symbol="mw1805bd7f_aa3c_4084_b51c_5fb20f16f5f9">
        <math xmlns="http://www.w3.org/1998/Math/MathML">
          <ci> mw4a3b5a57_ce30_41ed_b51b_a05aaf62b0e4 </ci>
        </math>
      </initialAssignment>
      <initialAssignment symbol="mw76422258_6efe_4a4c_8c48_3711c05dd63d">
        <math xmlns="http://www.w3.org/1998/Math/MathML">
          <ci> mwf4ba503a_f84d_4c59_b1b9_74fc005d51d4 </ci>
        </math>
      </initialAssignment>
      <initialAssignment symbol="mwfb7c8429_8886_4adf_9396_b36ec23d6e1e">
        <math xmlns="http://www.w3.org/1998/Math/MathML">
          <ci> mw5dcd98d3_f2bb_40a2_aa44_42cb8d56c595 </ci>
        </math>
      </initialAssignment>
      <initialAssignment symbol="mw47401772_16eb_4beb_8628_25a03f5a2e05">
        <math xmlns="http://www.w3.org/1998/Math/MathML">
          <ci> mwec87cda5_76ca_4ffd_a9a0_a60193b81660 </ci>
        </math>
      </initialAssignment>
      <initialAssignment symbol="mw43556aa0_1392_4887_9b18_2dce3bc8c823">
        <math xmlns="http://www.w3.org/1998/Math/MathML">
          <ci> mw1ce0b1f3_9e4c_4c71_aba0_4b7a71311ba7 </ci>
        </math>
      </initialAssignment>
      <initialAssignment symbol="mwfcabd370_470c_4d44_a9b9_0d23ee3b28c5">
        <math xmlns="http://www.w3.org/1998/Math/MathML">
          <ci> mw54c372e0_cb54_4440_ac0c_a3fc8d59d6f9 </ci>
        </math>
      </initialAssignment>
      <initialAssignment symbol="mw808cc8d3_2323_4ac6_a277_69b3e70057d3">
        <math xmlns="http://www.w3.org/1998/Math/MathML">
          <ci> mwd665ec93_9c5f_44bd_aa3d_fdf37166a761 </ci>
        </math>
      </initialAssignment>
      <initialAssignment symbol="mw722109ba_96cd_406b_80cc_535d84bfaba4">
        <math xmlns="http://www.w3.org/1998/Math/MathML">
          <ci> mw241af0a9_5533_4425_a9e9_c5002d5b2523 </ci>
        </math>
      </initialAssignment>
      <initialAssignment symbol="mw7110f450_bd61_4e7c_84b2_7fb83799fd6f">
        <math xmlns="http://www.w3.org/1998/Math/MathML">
          <ci> mw1b21ba43_b268_4ae7_bd12_384a27331d83 </ci>
        </math>
      </initialAssignment>
      <initialAssignment symbol="mwb0dffb73_1811_449a_81fd_09b72bea8e0f">
        <math xmlns="http://www.w3.org/1998/Math/MathML">
          <ci> mw3da96df6_602d_4608_8ac9_b38fc3a1c767 </ci>
        </math>
      </initialAssignment>
      <initialAssignment symbol="mwbd28b56c_3a42_4d2d_8d1e_ed3933398e10">
        <math xmlns="http://www.w3.org/1998/Math/MathML">
          <ci> mw5a113564_d230_4f80_a710_a211ddf55a6c </ci>
        </math>
      </initialAssignment>
      <initialAssignment symbol="mwc11981a1_b37a_4298_ad80_da02433419a7">
        <math xmlns="http://www.w3.org/1998/Math/MathML">
          <ci> mw5569d5c1_2e7a_44e8_a5d1_9b7b738db3cb </ci>
        </math>
      </initialAssignment>
      <initialAssignment symbol="mw60b497a2_5663_4e64_8ce2_8cd50481f3e3">
        <math xmlns="http://www.w3.org/1998/Math/MathML">
          <ci> mw89d966e8_276f_4150_aa2e_9467ee716bc5 </ci>
        </math>
      </initialAssignment>
      <initialAssignment symbol="mwa27517d6_015b_48ef_8d7e_01dd024faa79">
        <math xmlns="http://www.w3.org/1998/Math/MathML">
          <ci> mwcfedb8df_cd27_4803_aa97_b3576cd3ba6a </ci>
        </math>
      </initialAssignment>
      <initialAssignment symbol="mw44ccd074_76e2_4253_9d3f_f8b9e94054c6">
        <math xmlns="http://www.w3.org/1998/Math/MathML">
          <ci> mwbd0a9613_fb91_4256_9c82_124fe282ad0b </ci>
        </math>
      </initialAssignment>
      <initialAssignment symbol="mw39ed75fd_cbb8_447c_a75a_051e992c08e8">
        <math xmlns="http://www.w3.org/1998/Math/MathML">
          <ci> mw94a4ec57_6965_4e62_8927_51261b7b53f8 </ci>
        </math>
      </initialAssignment>
      <initialAssignment symbol="mwbc790700_91ce_4712_b8c9_9389a27d9dd0">
        <math xmlns="http://www.w3.org/1998/Math/MathML">
          <ci> mw9a51927e_0bf5_48b9_a916_b6b8d0c90841 </ci>
        </math>
      </initialAssignment>
      <initialAssignment symbol="mw443fe0c3_cd9e_4116_b900_36a7d50b5f3d">
        <math xmlns="http://www.w3.org/1998/Math/MathML">
          <ci> mw3da96df6_602d_4608_8ac9_b38fc3a1c767 </ci>
        </math>
      </initialAssignment>
      <initialAssignment symbol="mw0cc3cba6_d476_43d4_954c_8555bd829462">
        <math xmlns="http://www.w3.org/1998/Math/MathML">
          <ci> mw4af9b146_dede_4d76_82f2_7805333b7329 </ci>
        </math>
      </initialAssignment>
      <initialAssignment symbol="mwdf2a2824_8876_4253_8822_dfe313dec6f1">
        <math xmlns="http://www.w3.org/1998/Math/MathML">
          <ci> mw4af9b146_dede_4d76_82f2_7805333b7329 </ci>
        </math>
      </initialAssignment>
      <initialAssignment symbol="mwea0c14c2_7056_46e1_adc1_4cc175625222">
        <math xmlns="http://www.w3.org/1998/Math/MathML">
          <ci> mw4af9b146_dede_4d76_82f2_7805333b7329 </ci>
        </math>
      </initialAssignment>
      <initialAssignment symbol="mw99a4bbd9_fa57_4853_9d86_db3edac7cd4e">
        <math xmlns="http://www.w3.org/1998/Math/MathML">
          <ci> mw4af9b146_dede_4d76_82f2_7805333b7329 </ci>
        </math>
      </initialAssignment>
      <initialAssignment symbol="mw8ca6b2c3_c98b_4d6e_9f32_dd998e2f0109">
        <math xmlns="http://www.w3.org/1998/Math/MathML">
          <ci> mw4af9b146_dede_4d76_82f2_7805333b7329 </ci>
        </math>
      </initialAssignment>
      <initialAssignment symbol="mwf4391ddb_b467_4954_bb16_79eaace0958d">
        <math xmlns="http://www.w3.org/1998/Math/MathML">
          <ci> mw4af9b146_dede_4d76_82f2_7805333b7329 </ci>
        </math>
      </initialAssignment>
      <initialAssignment symbol="mw2942e01b_e1b6_401a_b211_332ce803a276">
        <math xmlns="http://www.w3.org/1998/Math/MathML">
          <apply>
            <times/>
            <apply>
              <divide/>
              <apply>
                <divide/>
                <apply>
                  <times/>
                  <apply>
                    <minus/>
                    <cn type="integer"> 1 </cn>
                    <ci> mwbe43dc75_c161_41ca_83a7_f1383282131e </ci>
                  </apply>
                  <ci> mwf385ad72_0e2d_40c9_8023_8a0c43dfc6b5 </ci>
                </apply>
                <ci> mw114fd10c_6854_4979_a4d1_daac87ccf603 </ci>
              </apply>
              <ci> mw6c7d5d1a_ffea_4d22_804c_0dd576490fe5 </ci>
            </apply>
            <ci> mw17e51cba_3080_4f1f_bbcd_394c642b1e79 </ci>
          </apply>
        </math>
      </initialAssignment>
      <initialAssignment symbol="mw6583baf1_a7c0_4ad7_9494_af5819b943e8">
        <math xmlns="http://www.w3.org/1998/Math/MathML">
          <apply>
            <times/>
            <ci> mwf385ad72_0e2d_40c9_8023_8a0c43dfc6b5 </ci>
            <ci> mw37257770_50e7_4293_9613_a6542a7716d2 </ci>
          </apply>
        </math>
      </initialAssignment>
      <initialAssignment symbol="mwb12ed9b5_b7f3_4676_a60c_0d59c66c182a">
        <math xmlns="http://www.w3.org/1998/Math/MathML">
          <apply>
            <times/>
            <apply>
              <divide/>
              <apply>
                <divide/>
                <apply>
                  <times/>
                  <ci> mw0f627c24_d03a_4223_8deb_ca60473e0aa1 </ci>
                  <ci> mw2a7cb5e6_f255_4783_9945_f2a0695851dc </ci>
                  <ci> mwaa14de86_e2ff_49cf_a112_8e8282a1d943 </ci>
                </apply>
                <ci> mw114fd10c_6854_4979_a4d1_daac87ccf603 </ci>
              </apply>
              <ci> mw32bc8c96_c266_4335_b7b3_51f7c13e8c8e </ci>
            </apply>
            <ci> mwb2434409_a21f_4108_abca_5388a4364c6e </ci>
          </apply>
        </math>
      </initialAssignment>
      <initialAssignment symbol="mw65671911_4147_4801_9bc3_566c4b47adca">
        <math xmlns="http://www.w3.org/1998/Math/MathML">
          <ci> mwe3025b11_7b59_4bc3_aa2f_f3477b98ec58 </ci>
        </math>
      </initialAssignment>
      <initialAssignment symbol="mwb1b80c4e_f72b_40b1_b597_4142d4aec857">
        <math xmlns="http://www.w3.org/1998/Math/MathML">
          <apply>
            <divide/>
            <apply>
              <times/>
              <ci> mw566d4f03_1c6a_4dfa_aebc_1ebc262e020e </ci>
              <ci> mw6f459993_c301_46b4_8898_34020cae687c </ci>
            </apply>
            <ci> mw5e7ebd54_c1b7_4b63_a4eb_c4777263e008 </ci>
          </apply>
        </math>
      </initialAssignment>
      <initialAssignment symbol="mw6cc2b121_12d7_4898_aa2e_2d303badf00f">
        <math xmlns="http://www.w3.org/1998/Math/MathML">
          <ci> mw086af570_ed6f_448a_ac6d_983d8adae538 </ci>
        </math>
      </initialAssignment>
      <initialAssignment symbol="mw3550e1a4_78d3_4f4f_820a_ecd2409b8d54">
        <math xmlns="http://www.w3.org/1998/Math/MathML">
          <ci> mwa8e1185c_186d_4783_ae8b_1821732523c3 </ci>
        </math>
      </initialAssignment>
      <initialAssignment symbol="mw2a73911f_9e25_429c_b596_3fdb9abb95ff">
        <math xmlns="http://www.w3.org/1998/Math/MathML">
          <apply>
            <divide/>
            <ci> mwad5827c0_6f89_4031_83e9_b39657c793bd </ci>
            <ci> mw5700568d_59c0_4842_827b_607d06a43f30 </ci>
          </apply>
        </math>
      </initialAssignment>
      <initialAssignment symbol="mw9b7b8375_73e2_4f84_bc99_ca62f1a65eaa">
        <math xmlns="http://www.w3.org/1998/Math/MathML">
          <apply>
            <divide/>
            <apply>
              <times/>
              <ci> mw2a73911f_9e25_429c_b596_3fdb9abb95ff </ci>
              <ci> mw12458ad9_3b41_4b5d_ba52_3e2fe5abaecc </ci>
            </apply>
            <ci> mw2fc3cc2a_84d9_4edc_8191_56839112c18f </ci>
          </apply>
        </math>
      </initialAssignment>
      <initialAssignment symbol="mw312c0428_31d0_4c5a_83fd_fc878db72475">
        <math xmlns="http://www.w3.org/1998/Math/MathML">
          <ci> mwad5827c0_6f89_4031_83e9_b39657c793bd </ci>
        </math>
      </initialAssignment>
      <initialAssignment symbol="mw50f5d3e1_12cb_4029_a676_9fae5c49049e">
        <notes>
          <body xmlns="http://www.w3.org/1999/xhtml">This is imaginary. The degradation rate is based on the half-life of bevacizumab (half life = 20 days)</body>
        </notes>
        <math xmlns="http://www.w3.org/1998/Math/MathML">
          <apply>
            <divide/>
            <apply>
              <ln/>
              <cn type="integer"> 2 </cn>
            </apply>
            <apply>
              <times/>
              <cn type="integer"> 20 </cn>
              <cn type="integer"> 24 </cn>
              <cn type="integer"> 60 </cn>
              <cn type="integer"> 60 </cn>
            </apply>
          </apply>
        </math>
      </initialAssignment>
      <initialAssignment symbol="mw9d6507da_ff5b_4859_9d44_461a110ef3ea">
        <math xmlns="http://www.w3.org/1998/Math/MathML">
          <apply>
            <divide/>
            <apply>
              <times/>
              <ci> mw34d325ed_f1c9_4255_91ac_74b26fd3d9fc </ci>
              <ci> mwb2434409_a21f_4108_abca_5388a4364c6e </ci>
            </apply>
            <ci> mw2fc3cc2a_84d9_4edc_8191_56839112c18f </ci>
          </apply>
        </math>
      </initialAssignment>
      <initialAssignment symbol="mw5f698f3d_42c4_4cd4_88cb_85ce96a00ea3">
        <math xmlns="http://www.w3.org/1998/Math/MathML">
          <apply>
            <divide/>
            <apply>
              <times/>
              <ci> mw6474c252_3add_4400_a1da_7a4d03b637dd </ci>
              <ci> mw6ea71e19_6699_4256_bcec_499481026e91 </ci>
            </apply>
            <ci> mw2fc3cc2a_84d9_4edc_8191_56839112c18f </ci>
          </apply>
        </math>
      </initialAssignment>
      <initialAssignment symbol="mwa62b4240_042e_4105_86a9_36bdade39837">
        <math xmlns="http://www.w3.org/1998/Math/MathML">
          <apply>
            <divide/>
            <apply>
              <times/>
              <ci> mw2a73911f_9e25_429c_b596_3fdb9abb95ff </ci>
              <ci> mw12458ad9_3b41_4b5d_ba52_3e2fe5abaecc </ci>
            </apply>
            <ci> mwad6f35aa_b34b_478d_b63f_6318eb04decc </ci>
          </apply>
        </math>
      </initialAssignment>
      <initialAssignment symbol="mwa35685b6_5119_41bb_a526_7cb1ff963594">
        <math xmlns="http://www.w3.org/1998/Math/MathML">
          <ci> mwad5827c0_6f89_4031_83e9_b39657c793bd </ci>
        </math>
      </initialAssignment>
      <initialAssignment symbol="mw63ff0d31_3fa2_4ba5_888c_8878e5b009c2">
        <math xmlns="http://www.w3.org/1998/Math/MathML">
          <ci> mwbcf80e07_bcb4_42cc_a0ce_67d06f80a216 </ci>
        </math>
      </initialAssignment>
      <initialAssignment symbol="mwcd47090d_7ba6_49c5_99df_5a72400f5e82">
        <math xmlns="http://www.w3.org/1998/Math/MathML">
          <apply>
            <divide/>
            <apply>
              <divide/>
              <ci> mw73e48e91_ac34_4b6d_bf34_7bcdcc4067e3 </ci>
              <cn type="integer"> 60 </cn>
            </apply>
            <apply>
              <times/>
              <ci> mw91c92dcd_42af_453f_b181_17cb7989d1c4 </ci>
              <ci> mwad6f35aa_b34b_478d_b63f_6318eb04decc </ci>
            </apply>
          </apply>
        </math>
      </initialAssignment>
      <initialAssignment symbol="mw73e48e91_ac34_4b6d_bf34_7bcdcc4067e3">
        <math xmlns="http://www.w3.org/1998/Math/MathML">
          <apply>
            <times/>
            <ci> mw65671911_4147_4801_9bc3_566c4b47adca </ci>
            <cn type="integer"> 60 </cn>
          </apply>
        </math>
      </initialAssignment>
      <initialAssignment symbol="mw61f7f4d5_8760_4d48_87dd_6a17b9c353e7">
        <math xmlns="http://www.w3.org/1998/Math/MathML">
          <apply>
            <divide/>
            <apply>
              <divide/>
              <ci> mw73e48e91_ac34_4b6d_bf34_7bcdcc4067e3 </ci>
              <cn type="integer"> 60 </cn>
            </apply>
            <apply>
              <times/>
              <ci> mw91c92dcd_42af_453f_b181_17cb7989d1c4 </ci>
              <ci> mwad6f35aa_b34b_478d_b63f_6318eb04decc </ci>
            </apply>
          </apply>
        </math>
      </initialAssignment>
      <initialAssignment symbol="mw55b85aa4_7c22_4166_a43b_b21ec4c6eab0">
        <math xmlns="http://www.w3.org/1998/Math/MathML">
          <apply>
            <divide/>
            <apply>
              <times/>
              <ci> mw34d325ed_f1c9_4255_91ac_74b26fd3d9fc </ci>
              <ci> mwb2434409_a21f_4108_abca_5388a4364c6e </ci>
            </apply>
            <ci> mwad6f35aa_b34b_478d_b63f_6318eb04decc </ci>
          </apply>
        </math>
      </initialAssignment>
      <initialAssignment symbol="mwd7176282_f9f6_4c2f_8558_1f995cc64cb8">
        <math xmlns="http://www.w3.org/1998/Math/MathML">
          <apply>
            <divide/>
            <apply>
              <times/>
              <ci> mw2a73911f_9e25_429c_b596_3fdb9abb95ff </ci>
              <ci> mw12458ad9_3b41_4b5d_ba52_3e2fe5abaecc </ci>
            </apply>
            <ci> mw83fc8589_e96a_44c4_93b3_5951382f4a5c </ci>
          </apply>
        </math>
      </initialAssignment>
      <initialAssignment symbol="mw54a6babd_9c64_44d7_9913_14b37440b698">
        <math xmlns="http://www.w3.org/1998/Math/MathML">
          <ci> mwad5827c0_6f89_4031_83e9_b39657c793bd </ci>
        </math>
      </initialAssignment>
      <initialAssignment symbol="mwefc99ea5_b7aa_4e45_948a_0182162e1992">
        <math xmlns="http://www.w3.org/1998/Math/MathML">
          <ci> mwbcf80e07_bcb4_42cc_a0ce_67d06f80a216 </ci>
        </math>
      </initialAssignment>
      <initialAssignment symbol="mw623264bc_cf70_4139_b843_be4e9492cf62">
        <math xmlns="http://www.w3.org/1998/Math/MathML">
          <apply>
            <divide/>
            <apply>
              <divide/>
              <ci> mw66a87219_a84c_40eb_9eaf_d830d93b4199 </ci>
              <cn type="integer"> 60 </cn>
            </apply>
            <apply>
              <times/>
              <ci> mw60407b16_e3f0_4dcb_a331_39164b63c4d4 </ci>
              <ci> mw83fc8589_e96a_44c4_93b3_5951382f4a5c </ci>
            </apply>
          </apply>
        </math>
      </initialAssignment>
      <initialAssignment symbol="mwdf034da2_53d1_4756_a491_48946e535229">
        <math xmlns="http://www.w3.org/1998/Math/MathML">
          <apply>
            <divide/>
            <apply>
              <divide/>
              <ci> mw66a87219_a84c_40eb_9eaf_d830d93b4199 </ci>
              <cn type="integer"> 60 </cn>
            </apply>
            <apply>
              <times/>
              <ci> mw60407b16_e3f0_4dcb_a331_39164b63c4d4 </ci>
              <ci> mw83fc8589_e96a_44c4_93b3_5951382f4a5c </ci>
            </apply>
          </apply>
        </math>
      </initialAssignment>
      <initialAssignment symbol="mw0f915dd0_ef1f_44dd_934e_46369d9afd1f">
        <math xmlns="http://www.w3.org/1998/Math/MathML">
          <apply>
            <divide/>
            <apply>
              <times/>
              <ci> mw6474c252_3add_4400_a1da_7a4d03b637dd </ci>
              <ci> mw6ea71e19_6699_4256_bcec_499481026e91 </ci>
            </apply>
            <ci> mw83fc8589_e96a_44c4_93b3_5951382f4a5c </ci>
          </apply>
        </math>
      </initialAssignment>
      <initialAssignment symbol="mw66a87219_a84c_40eb_9eaf_d830d93b4199">
        <math xmlns="http://www.w3.org/1998/Math/MathML">
          <apply>
            <times/>
            <ci> mwe3025b11_7b59_4bc3_aa2f_f3477b98ec58 </ci>
            <cn type="integer"> 60 </cn>
          </apply>
        </math>
      </initialAssignment>
      <initialAssignment symbol="mw7c4936e8_7670_431c_a688_c1c937d78002">
        <math xmlns="http://www.w3.org/1998/Math/MathML">
          <ci> mw1b4c80e8_793c_4d6c_8176_1b29f93da371 </ci>
        </math>
      </initialAssignment>
      <initialAssignment symbol="mw009d3a2a_027c_4c3c_8959_775eade1e838">
        <math xmlns="http://www.w3.org/1998/Math/MathML">
          <ci> mw3379fe7a_13b8_4075_9197_23bcd3890806 </ci>
        </math>
      </initialAssignment>
      <initialAssignment symbol="mwf1a29479_787c_4d83_9dda_7c57ca35da61">
        <math xmlns="http://www.w3.org/1998/Math/MathML">
          <ci> mwd0294433_c69c_4b61_8993_eb77ab4406f5 </ci>
        </math>
      </initialAssignment>
      <initialAssignment symbol="mw839e536d_a423_451c_bd69_144354ea8269">
        <math xmlns="http://www.w3.org/1998/Math/MathML">
          <ci> mwf9245155_b9e6_489d_87d9_c73e536f7882 </ci>
        </math>
      </initialAssignment>
      <initialAssignment symbol="mwc37bb0b5_d6ac_491c_95f6_3a42992198db">
        <math xmlns="http://www.w3.org/1998/Math/MathML">
          <apply>
            <times/>
            <apply>
              <divide/>
              <apply>
                <divide/>
                <apply>
                  <times/>
                  <ci> mw2a206b2b_93bd_497b_a78f_9074854e02c2 </ci>
                  <ci> mwaa14de86_e2ff_49cf_a112_8e8282a1d943 </ci>
                </apply>
                <ci> mw114fd10c_6854_4979_a4d1_daac87ccf603 </ci>
              </apply>
              <ci> mw32bc8c96_c266_4335_b7b3_51f7c13e8c8e </ci>
            </apply>
            <ci> mwb2434409_a21f_4108_abca_5388a4364c6e </ci>
          </apply>
        </math>
      </initialAssignment>
      <initialAssignment symbol="mwf292798e_bcac_4ff8_83fd_78fabbb834cf">
        <math xmlns="http://www.w3.org/1998/Math/MathML">
          <apply>
            <times/>
            <apply>
              <divide/>
              <apply>
                <divide/>
                <ci> mw2a206b2b_93bd_497b_a78f_9074854e02c2 </ci>
                <ci> mw114fd10c_6854_4979_a4d1_daac87ccf603 </ci>
              </apply>
              <ci> mwe65fa351_d18a_404d_8f18_83d69feefa14 </ci>
            </apply>
            <ci> mw6ea71e19_6699_4256_bcec_499481026e91 </ci>
          </apply>
        </math>
      </initialAssignment>
      <initialAssignment symbol="mw2d6c922d_7e69_43a5_943f_d9ec5de351fa">
        <math xmlns="http://www.w3.org/1998/Math/MathML">
          <apply>
            <times/>
            <apply>
              <divide/>
              <apply>
                <divide/>
                <apply>
                  <times/>
                  <apply>
                    <minus/>
                    <cn type="integer"> 1 </cn>
                    <ci> mw0f627c24_d03a_4223_8deb_ca60473e0aa1 </ci>
                  </apply>
                  <ci> mw2a7cb5e6_f255_4783_9945_f2a0695851dc </ci>
                  <ci> mwaa14de86_e2ff_49cf_a112_8e8282a1d943 </ci>
                </apply>
                <ci> mw114fd10c_6854_4979_a4d1_daac87ccf603 </ci>
              </apply>
              <ci> mw32bc8c96_c266_4335_b7b3_51f7c13e8c8e </ci>
            </apply>
            <ci> mwb2434409_a21f_4108_abca_5388a4364c6e </ci>
          </apply>
        </math>
      </initialAssignment>
      <initialAssignment symbol="mw4ca00d6d_637a_4a8a_bafc_709847431ffa">
        <math xmlns="http://www.w3.org/1998/Math/MathML">
          <apply>
            <times/>
            <apply>
              <divide/>
              <apply>
                <divide/>
                <apply>
                  <times/>
                  <apply>
                    <minus/>
                    <cn type="integer"> 1 </cn>
                    <ci> mw0f627c24_d03a_4223_8deb_ca60473e0aa1 </ci>
                  </apply>
                  <ci> mw2a7cb5e6_f255_4783_9945_f2a0695851dc </ci>
                </apply>
                <ci> mw114fd10c_6854_4979_a4d1_daac87ccf603 </ci>
              </apply>
              <ci> mwd7ad0ec9_489a_4ba8_94b1_362ec83f56ab </ci>
            </apply>
            <ci> mwca45b81d_a01f_43e8_98e4_24688e8ace14 </ci>
          </apply>
        </math>
      </initialAssignment>
      <initialAssignment symbol="mw47a15438_4cb9_405f_9375_6903d1a4068a">
        <math xmlns="http://www.w3.org/1998/Math/MathML">
          <apply>
            <times/>
            <apply>
              <divide/>
              <apply>
                <divide/>
                <ci> mw2a206b2b_93bd_497b_a78f_9074854e02c2 </ci>
                <ci> mw114fd10c_6854_4979_a4d1_daac87ccf603 </ci>
              </apply>
              <ci> mwd7ad0ec9_489a_4ba8_94b1_362ec83f56ab </ci>
            </apply>
            <ci> mwca45b81d_a01f_43e8_98e4_24688e8ace14 </ci>
          </apply>
        </math>
      </initialAssignment>
      <initialAssignment symbol="mw22d79333_fbae_4604_9d70_6ba8223e675e">
        <math xmlns="http://www.w3.org/1998/Math/MathML">
          <apply>
            <times/>
            <apply>
              <divide/>
              <apply>
                <divide/>
                <apply>
                  <times/>
                  <apply>
                    <minus/>
                    <cn type="integer"> 1 </cn>
                    <ci> mw0f627c24_d03a_4223_8deb_ca60473e0aa1 </ci>
                  </apply>
                  <ci> mw2a7cb5e6_f255_4783_9945_f2a0695851dc </ci>
                </apply>
                <ci> mw114fd10c_6854_4979_a4d1_daac87ccf603 </ci>
              </apply>
              <ci> mwd7ad0ec9_489a_4ba8_94b1_362ec83f56ab </ci>
            </apply>
            <ci> mwd18c2cf6_1fc9_4b07_a293_e47ab185f699 </ci>
          </apply>
        </math>
      </initialAssignment>
      <initialAssignment symbol="mweaf7b776_5119_4f2f_a0cc_a6223dd5c985">
        <math xmlns="http://www.w3.org/1998/Math/MathML">
          <apply>
            <times/>
            <apply>
              <divide/>
              <apply>
                <divide/>
                <ci> mw2a206b2b_93bd_497b_a78f_9074854e02c2 </ci>
                <ci> mw114fd10c_6854_4979_a4d1_daac87ccf603 </ci>
              </apply>
              <ci> mwd7ad0ec9_489a_4ba8_94b1_362ec83f56ab </ci>
            </apply>
            <ci> mwd18c2cf6_1fc9_4b07_a293_e47ab185f699 </ci>
          </apply>
        </math>
      </initialAssignment>
      <initialAssignment symbol="mwb9d0ed05_c6ca_4e15_85be_2110bb9aadd4">
        <math xmlns="http://www.w3.org/1998/Math/MathML">
          <apply>
            <times/>
            <apply>
              <divide/>
              <apply>
                <divide/>
                <ci> mw6583baf1_a7c0_4ad7_9494_af5819b943e8 </ci>
                <ci> mw114fd10c_6854_4979_a4d1_daac87ccf603 </ci>
              </apply>
              <ci> mw6c7d5d1a_ffea_4d22_804c_0dd576490fe5 </ci>
            </apply>
            <ci> mw17e51cba_3080_4f1f_bbcd_394c642b1e79 </ci>
          </apply>
        </math>
      </initialAssignment>
      <initialAssignment symbol="mw18fdf86c_2310_4e0e_ac77_4df25dff6f00">
        <math xmlns="http://www.w3.org/1998/Math/MathML">
          <apply>
            <times/>
            <apply>
              <divide/>
              <apply>
                <divide/>
                <apply>
                  <times/>
                  <apply>
                    <minus/>
                    <cn type="integer"> 1 </cn>
                    <ci> mw0f627c24_d03a_4223_8deb_ca60473e0aa1 </ci>
                  </apply>
                  <ci> mw2a7cb5e6_f255_4783_9945_f2a0695851dc </ci>
                </apply>
                <ci> mw114fd10c_6854_4979_a4d1_daac87ccf603 </ci>
              </apply>
              <ci> mwe65fa351_d18a_404d_8f18_83d69feefa14 </ci>
            </apply>
            <ci> mw6ea71e19_6699_4256_bcec_499481026e91 </ci>
          </apply>
        </math>
      </initialAssignment>
      <initialAssignment symbol="mw5e0851ab_5e78_4829_8b36_1e8c4a46fd1a">
        <math xmlns="http://www.w3.org/1998/Math/MathML">
          <apply>
            <divide/>
            <ci> mwbee5cb73_6e55_4d18_bfa2_ba050a8fce48 </ci>
            <ci> mwb2434409_a21f_4108_abca_5388a4364c6e </ci>
          </apply>
        </math>
      </initialAssignment>
      <initialAssignment symbol="mw58ec2b8c_890b_458b_a7d0_7666d477cc64">
        <math xmlns="http://www.w3.org/1998/Math/MathML">
          <apply>
            <divide/>
            <ci> mwbee5cb73_6e55_4d18_bfa2_ba050a8fce48 </ci>
            <ci> mw6ea71e19_6699_4256_bcec_499481026e91 </ci>
          </apply>
        </math>
      </initialAssignment>
      <initialAssignment symbol="mwbf03b575_1da6_4ce2_8f7e_95a3a4420fcf">
        <math xmlns="http://www.w3.org/1998/Math/MathML">
          <ci> mwc5397f51_34be_4299_beae_0e01c2143aef </ci>
        </math>
      </initialAssignment>
      <initialAssignment symbol="mwb2d68167_1dfb_4dd1_af70_c3e104886a5a">
        <math xmlns="http://www.w3.org/1998/Math/MathML">
          <ci> mw90c244ad_6d4b_4602_b74f_3b62a4e2177f </ci>
        </math>
      </initialAssignment>
      <initialAssignment symbol="mw5ddd3cb4_197f_4d9c_ac01_4baf2f70ffb3">
        <math xmlns="http://www.w3.org/1998/Math/MathML">
          <ci> mw4af9b146_dede_4d76_82f2_7805333b7329 </ci>
        </math>
      </initialAssignment>
      <initialAssignment symbol="mw1cf0ba1b_e53a_451e_bdd1_8ddee30f2ae0">
        <math xmlns="http://www.w3.org/1998/Math/MathML">
          <ci> mw4af9b146_dede_4d76_82f2_7805333b7329 </ci>
        </math>
      </initialAssignment>
      <initialAssignment symbol="mw5b4efeee_7765_416c_b7ac_2f70a08b7660">
        <math xmlns="http://www.w3.org/1998/Math/MathML">
          <ci> mw4af9b146_dede_4d76_82f2_7805333b7329 </ci>
        </math>
      </initialAssignment>
    </listOfInitialAssignments>
    <listOfRules>
      <assignmentRule variable="mwd18c2cf6_1fc9_4b07_a293_e47ab185f699">
        <math xmlns="http://www.w3.org/1998/Math/MathML">
          <apply>
            <divide/>
            <apply>
              <times/>
              <ci> mwb2434409_a21f_4108_abca_5388a4364c6e </ci>
              <ci> mw91c92dcd_42af_453f_b181_17cb7989d1c4 </ci>
            </apply>
            <ci> mwba2f4ca3_6b97_42af_b660_b437aab943a8 </ci>
          </apply>
        </math>
      </assignmentRule>
      <assignmentRule variable="mw759aa121_74c3_44e9_b3ad_3c6668d2f5f4">
        <math xmlns="http://www.w3.org/1998/Math/MathML">
          <apply>
            <divide/>
            <apply>
              <times/>
              <apply>
                <divide/>
                <ci> mw98e59bdd_97c6_4137_ad33_5adf1ad21087 </ci>
                <ci> mw7bdbdd15_34c7_44f2_b084_3362d537f024 </ci>
              </apply>
              <ci> mwba2f4ca3_6b97_42af_b660_b437aab943a8 </ci>
            </apply>
            <ci> mw91c92dcd_42af_453f_b181_17cb7989d1c4 </ci>
          </apply>
        </math>
      </assignmentRule>
      <assignmentRule variable="mwe778c395_d049_494d_a428_2aa9d37aa64b">
        <math xmlns="http://www.w3.org/1998/Math/MathML">
          <apply>
            <divide/>
            <apply>
              <times/>
              <apply>
                <divide/>
                <ci> mwff3589eb_2ec1_4a35_8dfb_bca70299e1e4 </ci>
                <ci> mw7bdbdd15_34c7_44f2_b084_3362d537f024 </ci>
              </apply>
              <ci> mwba2f4ca3_6b97_42af_b660_b437aab943a8 </ci>
            </apply>
            <ci> mw91c92dcd_42af_453f_b181_17cb7989d1c4 </ci>
          </apply>
        </math>
      </assignmentRule>
      <assignmentRule variable="mwc8a81fed_3ef9_425e_b7c2_d4690ec86a3b">
        <math xmlns="http://www.w3.org/1998/Math/MathML">
          <apply>
            <divide/>
            <apply>
              <times/>
              <apply>
                <divide/>
                <ci> mwca4de5cc_3c1d_4f4c_bfaf_226408b7a55c </ci>
                <ci> mw7bdbdd15_34c7_44f2_b084_3362d537f024 </ci>
              </apply>
              <ci> mwba2f4ca3_6b97_42af_b660_b437aab943a8 </ci>
            </apply>
            <ci> mw91c92dcd_42af_453f_b181_17cb7989d1c4 </ci>
          </apply>
        </math>
      </assignmentRule>
      <assignmentRule variable="mw6f459993_c301_46b4_8898_34020cae687c">
        <math xmlns="http://www.w3.org/1998/Math/MathML">
          <apply>
            <times/>
            <ci> mwb2434409_a21f_4108_abca_5388a4364c6e </ci>
            <ci> mw91c92dcd_42af_453f_b181_17cb7989d1c4 </ci>
          </apply>
        </math>
      </assignmentRule>
      <assignmentRule variable="mwee985d66_46fb_4661_83f0_e28f2f3dcc72">
        <math xmlns="http://www.w3.org/1998/Math/MathML">
          <apply>
            <divide/>
            <apply>
              <divide/>
              <apply>
                <times/>
                <ci> mw566d4f03_1c6a_4dfa_aebc_1ebc262e020e </ci>
                <ci> mw6f459993_c301_46b4_8898_34020cae687c </ci>
              </apply>
              <ci> mwba2f4ca3_6b97_42af_b660_b437aab943a8 </ci>
            </apply>
            <ci> mwad6f35aa_b34b_478d_b63f_6318eb04decc </ci>
          </apply>
        </math>
      </assignmentRule>
      <assignmentRule variable="mw0fb93d35_b3a0_427f_a796_2ddad79fab26">
        <math xmlns="http://www.w3.org/1998/Math/MathML">
          <apply>
            <divide/>
            <apply>
              <times/>
              <ci> mw566d4f03_1c6a_4dfa_aebc_1ebc262e020e </ci>
              <ci> mw6f459993_c301_46b4_8898_34020cae687c </ci>
            </apply>
            <ci> mw5e7ebd54_c1b7_4b63_a4eb_c4777263e008 </ci>
          </apply>
        </math>
      </assignmentRule>
      <assignmentRule variable="mw3f07be6d_bac3_4b6d_b557_de798eb2c99f">
        <math xmlns="http://www.w3.org/1998/Math/MathML">
          <apply>
            <divide/>
            <apply>
              <divide/>
              <apply>
                <times/>
                <ci> mw566d4f03_1c6a_4dfa_aebc_1ebc262e020e </ci>
                <ci> mw6f459993_c301_46b4_8898_34020cae687c </ci>
              </apply>
              <ci> mwba2f4ca3_6b97_42af_b660_b437aab943a8 </ci>
            </apply>
            <ci> mwad6f35aa_b34b_478d_b63f_6318eb04decc </ci>
          </apply>
        </math>
      </assignmentRule>
      <assignmentRule variable="mwcfd64a79_6a04_4913_a205_e57c10e56d9f">
        <math xmlns="http://www.w3.org/1998/Math/MathML">
          <apply>
            <divide/>
            <apply>
              <times/>
              <ci> mw566d4f03_1c6a_4dfa_aebc_1ebc262e020e </ci>
              <ci> mw6f459993_c301_46b4_8898_34020cae687c </ci>
            </apply>
            <ci> mw5e7ebd54_c1b7_4b63_a4eb_c4777263e008 </ci>
          </apply>
        </math>
      </assignmentRule>
      <assignmentRule variable="mwe9a23f92_6c40_4253_888c_275d6373a796">
        <math xmlns="http://www.w3.org/1998/Math/MathML">
          <apply>
            <divide/>
            <apply>
              <divide/>
              <ci> mw65671911_4147_4801_9bc3_566c4b47adca </ci>
              <ci> mw91c92dcd_42af_453f_b181_17cb7989d1c4 </ci>
            </apply>
            <ci> mwad6f35aa_b34b_478d_b63f_6318eb04decc </ci>
          </apply>
        </math>
      </assignmentRule>
      <assignmentRule variable="mw0eb46249_2c12_4c41_9f07_7f0158ac31b3">
        <math xmlns="http://www.w3.org/1998/Math/MathML">
          <apply>
            <times/>
            <apply>
              <divide/>
              <apply>
                <plus/>
                <ci> mwa497fad8_54d8_4e77_a18a_30750a718943 </ci>
                <ci> mw1ea0c3a7_65f2_481e_9c97_964b7c105cf2 </ci>
              </apply>
              <ci> mwad6f35aa_b34b_478d_b63f_6318eb04decc </ci>
            </apply>
            <cn type="integer"> 160000 </cn>
            <cn type="integer"> 1000000 </cn>
          </apply>
        </math>
      </assignmentRule>
      <assignmentRule variable="mwf0364b2a_09e9_4c4d_9d35_876f4179123d">
        <math xmlns="http://www.w3.org/1998/Math/MathML">
          <apply>
            <divide/>
            <apply>
              <times/>
              <ci> mw1ccc1495_a312_4674_afa9_c12669a0e23d </ci>
              <ci> mwd7ad0ec9_489a_4ba8_94b1_362ec83f56ab </ci>
              <ci> mw114fd10c_6854_4979_a4d1_daac87ccf603 </ci>
            </apply>
            <ci> mwd18c2cf6_1fc9_4b07_a293_e47ab185f699 </ci>
          </apply>
        </math>
      </assignmentRule>
      <assignmentRule variable="mwdfeaa577_6a31_4eae_973f_8be3157b6bf5">
        <math xmlns="http://www.w3.org/1998/Math/MathML">
          <apply>
            <divide/>
            <apply>
              <times/>
              <ci> mw3c95378c_da03_4876_95bd_92240dbaa271 </ci>
              <ci> mwd7ad0ec9_489a_4ba8_94b1_362ec83f56ab </ci>
              <ci> mw114fd10c_6854_4979_a4d1_daac87ccf603 </ci>
            </apply>
            <ci> mwd18c2cf6_1fc9_4b07_a293_e47ab185f699 </ci>
          </apply>
        </math>
      </assignmentRule>
      <assignmentRule variable="mwe67e3a64_a99f_47d4_97b8_27c9bf3a62c8">
        <math xmlns="http://www.w3.org/1998/Math/MathML">
          <apply>
            <divide/>
            <apply>
              <times/>
              <ci> mw1e1758d3_a02c_4b80_9656_fa40728166bc </ci>
              <ci> mwd7ad0ec9_489a_4ba8_94b1_362ec83f56ab </ci>
              <ci> mw114fd10c_6854_4979_a4d1_daac87ccf603 </ci>
            </apply>
            <ci> mwd18c2cf6_1fc9_4b07_a293_e47ab185f699 </ci>
          </apply>
        </math>
      </assignmentRule>
      <assignmentRule variable="mwcb98a766_f42c_4520_a873_c3db5008ac06">
        <math xmlns="http://www.w3.org/1998/Math/MathML">
          <apply>
            <divide/>
            <apply>
              <times/>
              <ci> mw569eafe1_caf9_404f_890a_321ed2380d07 </ci>
              <ci> mw32bc8c96_c266_4335_b7b3_51f7c13e8c8e </ci>
              <ci> mw114fd10c_6854_4979_a4d1_daac87ccf603 </ci>
            </apply>
            <ci> mwb2434409_a21f_4108_abca_5388a4364c6e </ci>
          </apply>
        </math>
      </assignmentRule>
      <assignmentRule variable="mwca80c45f_17dc_45e8_8f69_20dba5d94139">
        <math xmlns="http://www.w3.org/1998/Math/MathML">
          <apply>
            <divide/>
            <apply>
              <times/>
              <ci> mwbe9a804d_0088_4766_a242_e3c7ab9c6e10 </ci>
              <ci> mw32bc8c96_c266_4335_b7b3_51f7c13e8c8e </ci>
              <ci> mw114fd10c_6854_4979_a4d1_daac87ccf603 </ci>
            </apply>
            <ci> mwb2434409_a21f_4108_abca_5388a4364c6e </ci>
          </apply>
        </math>
      </assignmentRule>
      <assignmentRule variable="mw4309b260_e02e_413f_96b7_d5b6c641f6ec">
        <math xmlns="http://www.w3.org/1998/Math/MathML">
          <apply>
            <divide/>
            <apply>
              <times/>
              <ci> mw417209b8_a1ed_4011_b7a5_e4a7153dce9c </ci>
              <ci> mw32bc8c96_c266_4335_b7b3_51f7c13e8c8e </ci>
              <ci> mw114fd10c_6854_4979_a4d1_daac87ccf603 </ci>
            </apply>
            <ci> mwb2434409_a21f_4108_abca_5388a4364c6e </ci>
          </apply>
        </math>
      </assignmentRule>
      <assignmentRule variable="mwcbe8b0b2_915b_48c5_ada8_6e9ff97ca928">
        <math xmlns="http://www.w3.org/1998/Math/MathML">
          <apply>
            <divide/>
            <apply>
              <times/>
              <apply>
                <divide/>
                <ci> mw3167ea31_4447_419a_975d_3040288e25e5 </ci>
                <ci> mw83fc8589_e96a_44c4_93b3_5951382f4a5c </ci>
              </apply>
              <cn type="integer"> 1000 </cn>
            </apply>
            <cn type="e-notation"> 1 <sep/> -12 </cn>
          </apply>
        </math>
      </assignmentRule>
      <assignmentRule variable="mwce60f284_1dd6_41c0_a3d1_767113e3d6b8">
        <math xmlns="http://www.w3.org/1998/Math/MathML">
          <apply>
            <plus/>
            <ci> mwcbe8b0b2_915b_48c5_ada8_6e9ff97ca928 </ci>
            <ci> mw4f1ae2c3_e02c_41a0_b720_b1949b0cf2ff </ci>
            <ci> mw0cc55483_3f82_443b_bf93_1fc0014999c6 </ci>
          </apply>
        </math>
      </assignmentRule>
      <assignmentRule variable="mw1ee6a2d1_7eca_4703_a5da_14f5a3e1c7b8">
        <math xmlns="http://www.w3.org/1998/Math/MathML">
          <apply>
            <divide/>
            <apply>
              <times/>
              <apply>
                <divide/>
                <ci> mwecb56797_faf8_48a3_baaf_a89db04111aa </ci>
                <ci> mw2fc3cc2a_84d9_4edc_8191_56839112c18f </ci>
              </apply>
              <cn type="integer"> 1000 </cn>
            </apply>
            <cn type="e-notation"> 1 <sep/> -12 </cn>
          </apply>
        </math>
      </assignmentRule>
      <assignmentRule variable="mw5253ae2e_0664_4c90_9c19_28cb296fb0b4">
        <math xmlns="http://www.w3.org/1998/Math/MathML">
          <apply>
            <divide/>
            <apply>
              <times/>
              <apply>
                <divide/>
                <ci> mw4c5ebcce_a8f5_4624_8978_7a53e8993bd2 </ci>
                <ci> mw2fc3cc2a_84d9_4edc_8191_56839112c18f </ci>
              </apply>
              <cn type="integer"> 1000 </cn>
            </apply>
            <cn type="e-notation"> 1 <sep/> -12 </cn>
          </apply>
        </math>
      </assignmentRule>
      <assignmentRule variable="mw36bcb10f_b45f_46d7_b495_55630056aee5">
        <math xmlns="http://www.w3.org/1998/Math/MathML">
          <apply>
            <plus/>
            <ci> mw1ee6a2d1_7eca_4703_a5da_14f5a3e1c7b8 </ci>
            <ci> mw3a84e27d_ea0b_4d58_a626_d7bca6474805 </ci>
            <ci> mw5253ae2e_0664_4c90_9c19_28cb296fb0b4 </ci>
          </apply>
        </math>
      </assignmentRule>
      <assignmentRule variable="mw3d3ed0b1_cf85_40ee_bfae_32d5476544f7">
        <math xmlns="http://www.w3.org/1998/Math/MathML">
          <apply>
            <divide/>
            <apply>
              <times/>
              <apply>
                <divide/>
                <ci> mw1ea0c3a7_65f2_481e_9c97_964b7c105cf2 </ci>
                <ci> mwad6f35aa_b34b_478d_b63f_6318eb04decc </ci>
              </apply>
              <ci> mw12458ad9_3b41_4b5d_ba52_3e2fe5abaecc </ci>
            </apply>
            <cn type="e-notation"> 1 <sep/> -12 </cn>
          </apply>
        </math>
      </assignmentRule>
      <assignmentRule variable="mw6eedfc59_5288_4ced_b4aa_58e2945a3245">
        <math xmlns="http://www.w3.org/1998/Math/MathML">
          <apply>
            <divide/>
            <apply>
              <times/>
              <apply>
                <divide/>
                <ci> mwa497fad8_54d8_4e77_a18a_30750a718943 </ci>
                <ci> mwad6f35aa_b34b_478d_b63f_6318eb04decc </ci>
              </apply>
              <cn type="integer"> 1000 </cn>
            </apply>
            <cn type="e-notation"> 1 <sep/> -12 </cn>
          </apply>
        </math>
      </assignmentRule>
      <assignmentRule variable="mwe9e1b95b_3a36_44d7_8617_b211c161caf1">
        <math xmlns="http://www.w3.org/1998/Math/MathML">
          <apply>
            <plus/>
            <ci> mw3d3ed0b1_cf85_40ee_bfae_32d5476544f7 </ci>
            <ci> mw9a3fbd0e_acbb_4a66_a088_b71e9674b39f </ci>
            <ci> mw6eedfc59_5288_4ced_b4aa_58e2945a3245 </ci>
          </apply>
        </math>
      </assignmentRule>
      <assignmentRule variable="mw8646d935_2fb3_4e19_913a_d2591da5cd36">
        <math xmlns="http://www.w3.org/1998/Math/MathML">
          <apply>
            <times/>
            <apply>
              <divide/>
              <ci> mw15c303aa_9889_45f1_9f16_182c9f5d93fc </ci>
              <ci> mw2fc3cc2a_84d9_4edc_8191_56839112c18f </ci>
            </apply>
            <ci> mw12458ad9_3b41_4b5d_ba52_3e2fe5abaecc </ci>
            <ci> mwdc233384_5dd4_4f92_924b_b943a5d59744 </ci>
          </apply>
        </math>
      </assignmentRule>
      <assignmentRule variable="mw30896261_b6e9_4b42_a421_ec2817e2229e">
        <math xmlns="http://www.w3.org/1998/Math/MathML">
          <apply>
            <times/>
            <apply>
              <divide/>
              <ci> mw2554b02d_e008_450a_9173_37fe64e84f2e </ci>
              <ci> mw2fc3cc2a_84d9_4edc_8191_56839112c18f </ci>
            </apply>
            <ci> mw12458ad9_3b41_4b5d_ba52_3e2fe5abaecc </ci>
            <ci> mw153153d1_3b53_48a9_9f0f_62000f916777 </ci>
          </apply>
        </math>
      </assignmentRule>
      <assignmentRule variable="mwdb86ffc8_2408_43da_a2ea_e4afc0bc1b70">
        <math xmlns="http://www.w3.org/1998/Math/MathML">
          <apply>
            <divide/>
            <apply>
              <times/>
              <apply>
                <divide/>
                <ci> mw35b17ba8_0007_4d75_9bfa_6ed077b63880 </ci>
                <ci> mw83fc8589_e96a_44c4_93b3_5951382f4a5c </ci>
              </apply>
              <ci> mw12458ad9_3b41_4b5d_ba52_3e2fe5abaecc </ci>
            </apply>
            <cn type="e-notation"> 1 <sep/> -12 </cn>
          </apply>
        </math>
      </assignmentRule>
      <assignmentRule variable="mwf5231b40_d9b7_42fc_8261_e68510009250">
        <math xmlns="http://www.w3.org/1998/Math/MathML">
          <apply>
            <divide/>
            <apply>
              <times/>
              <apply>
                <divide/>
                <ci> mwf480b326_6b55_44b1_a6c3_83e58f7ce739 </ci>
                <ci> mw2fc3cc2a_84d9_4edc_8191_56839112c18f </ci>
              </apply>
              <ci> mw12458ad9_3b41_4b5d_ba52_3e2fe5abaecc </ci>
            </apply>
            <cn type="e-notation"> 1 <sep/> -12 </cn>
          </apply>
        </math>
      </assignmentRule>
      <assignmentRule variable="mw19341723_1640_4b6b_a402_0beef0322477">
        <math xmlns="http://www.w3.org/1998/Math/MathML">
          <apply>
            <times/>
            <apply>
              <divide/>
              <ci> mw40ee00cb_e22a_49fb_84ca_af2188c84105 </ci>
              <ci> mwad6f35aa_b34b_478d_b63f_6318eb04decc </ci>
            </apply>
            <ci> mw12458ad9_3b41_4b5d_ba52_3e2fe5abaecc </ci>
            <ci> mw99946db5_a0a0_4ff3_8087_2142ff348aba </ci>
          </apply>
        </math>
      </assignmentRule>
      <assignmentRule variable="mwe516a21c_9759_4976_a94c_a189e709a79f">
        <math xmlns="http://www.w3.org/1998/Math/MathML">
          <apply>
            <divide/>
            <apply>
              <times/>
              <apply>
                <divide/>
                <apply>
                  <plus/>
                  <ci> mw77353be2_9fe6_4bb3_85fa_670df92f16f0 </ci>
                  <ci> mwb2282199_7fd4_4ddb_97c3_fc03366f96df </ci>
                  <ci> mw858f04b6_4e36_4b6d_aef5_a1378dae84dd </ci>
                </apply>
                <ci> mw83fc8589_e96a_44c4_93b3_5951382f4a5c </ci>
              </apply>
              <ci> mw12458ad9_3b41_4b5d_ba52_3e2fe5abaecc </ci>
            </apply>
            <cn type="e-notation"> 1 <sep/> -12 </cn>
          </apply>
        </math>
      </assignmentRule>
      <assignmentRule variable="mw07a4f019_496b_4ced_b1d5_9bbf4ec332c3">
        <math xmlns="http://www.w3.org/1998/Math/MathML">
          <apply>
            <times/>
            <apply>
              <divide/>
              <apply>
                <plus/>
                <ci> mwac4be143_d9bf_4de5_be52_54cae495f1eb </ci>
                <ci> mw30dc9187_1889_48bf_8fff_214b48ab47d4 </ci>
                <ci> mw1b4a5b85_d227_4327_b697_52a1b53bde4e </ci>
              </apply>
              <ci> mwad6f35aa_b34b_478d_b63f_6318eb04decc </ci>
            </apply>
            <ci> mw12458ad9_3b41_4b5d_ba52_3e2fe5abaecc </ci>
            <ci> mw99946db5_a0a0_4ff3_8087_2142ff348aba </ci>
          </apply>
        </math>
      </assignmentRule>
      <assignmentRule variable="mw726f2cd4_a4a2_4307_b42f_cfa05ef09942">
        <math xmlns="http://www.w3.org/1998/Math/MathML">
          <apply>
            <plus/>
            <ci> mw216063e3_1b84_43f8_b304_19fcb39b60b6 </ci>
            <ci> mw03eee3f1_bbb3_4fc7_a26d_8d6bb820416a </ci>
          </apply>
        </math>
      </assignmentRule>
      <assignmentRule variable="mw69b02fdd_ba34_4098_bf46_508292d35c9b">
        <math xmlns="http://www.w3.org/1998/Math/MathML">
          <apply>
            <plus/>
            <ci> mwa2f10577_95b3_42d1_8606_254c880c1fd9 </ci>
            <ci> mw0ef31411_8804_4f90_9e66_d0a51c819cb1 </ci>
          </apply>
        </math>
      </assignmentRule>
      <assignmentRule variable="mw4f1ae2c3_e02c_41a0_b720_b1949b0cf2ff">
        <math xmlns="http://www.w3.org/1998/Math/MathML">
          <apply>
            <times/>
            <apply>
              <divide/>
              <ci> mwc94193c5_fe03_4bea_a82b_316407ab9871 </ci>
              <ci> mw83fc8589_e96a_44c4_93b3_5951382f4a5c </ci>
            </apply>
            <ci> mw12458ad9_3b41_4b5d_ba52_3e2fe5abaecc </ci>
            <ci> mw99946db5_a0a0_4ff3_8087_2142ff348aba </ci>
          </apply>
        </math>
      </assignmentRule>
      <assignmentRule variable="mw9a3fbd0e_acbb_4a66_a088_b71e9674b39f">
        <math xmlns="http://www.w3.org/1998/Math/MathML">
          <apply>
            <times/>
            <apply>
              <divide/>
              <ci> mwe3684679_e599_4729_bea0_cd2f43269b64 </ci>
              <ci> mwad6f35aa_b34b_478d_b63f_6318eb04decc </ci>
            </apply>
            <ci> mw12458ad9_3b41_4b5d_ba52_3e2fe5abaecc </ci>
            <ci> mw99946db5_a0a0_4ff3_8087_2142ff348aba </ci>
          </apply>
        </math>
      </assignmentRule>
      <assignmentRule variable="mw3a84e27d_ea0b_4d58_a626_d7bca6474805">
        <math xmlns="http://www.w3.org/1998/Math/MathML">
          <apply>
            <times/>
            <apply>
              <divide/>
              <ci> mw7e2cfe9c_8624_4e54_ab97_bccc291d2d43 </ci>
              <ci> mw2fc3cc2a_84d9_4edc_8191_56839112c18f </ci>
            </apply>
            <ci> mw12458ad9_3b41_4b5d_ba52_3e2fe5abaecc </ci>
            <ci> mw99946db5_a0a0_4ff3_8087_2142ff348aba </ci>
          </apply>
        </math>
      </assignmentRule>
      <assignmentRule variable="mwb77c96e5_a2c4_4976_af6e_d5c051e50143">
        <math xmlns="http://www.w3.org/1998/Math/MathML">
          <apply>
            <plus/>
            <ci> mw473a7d02_abea_45ae_a0b2_6e49e553d2a7 </ci>
            <ci> mw3c95378c_da03_4876_95bd_92240dbaa271 </ci>
          </apply>
        </math>
      </assignmentRule>
      <assignmentRule variable="mwdaa95eb9_3006_44b2_a259_9fa8efe5f60e">
        <math xmlns="http://www.w3.org/1998/Math/MathML">
          <apply>
            <plus/>
            <ci> mw7d081f0c_582c_4d28_b868_a4de09cba829 </ci>
            <ci> mw1ccc1495_a312_4674_afa9_c12669a0e23d </ci>
          </apply>
        </math>
      </assignmentRule>
      <assignmentRule variable="mw4a96a785_2aed_41c1_b4db_e246da5d960b"/>
      <assignmentRule variable="mwcab2415b_c855_4875_87e3_49eca330372f"/>
      <assignmentRule variable="mw8464d1d4_fd9e_496d_98e4_744860b89566"/>
      <assignmentRule variable="mw59193f15_9898_43ad_a85f_ded5261690fe">
        <math xmlns="http://www.w3.org/1998/Math/MathML">
          <apply>
            <times/>
            <apply>
              <divide/>
              <apply>
                <plus/>
                <ci> mw02544811_3554_405c_b1d6_904b616f1133 </ci>
                <ci> mwecbc0a14_5dd9_4828_992b_e02f9c58e1cf </ci>
                <ci> mw63f81e1e_a15c_4c38_b7a3_73f77bf5586f </ci>
              </apply>
              <ci> mw2fc3cc2a_84d9_4edc_8191_56839112c18f </ci>
            </apply>
            <ci> mw12458ad9_3b41_4b5d_ba52_3e2fe5abaecc </ci>
            <ci> mw99946db5_a0a0_4ff3_8087_2142ff348aba </ci>
          </apply>
        </math>
      </assignmentRule>
      <assignmentRule variable="mw0cc55483_3f82_443b_bf93_1fc0014999c6">
        <math xmlns="http://www.w3.org/1998/Math/MathML">
          <apply>
            <divide/>
            <apply>
              <times/>
              <apply>
                <divide/>
                <ci> mwb072ceea_cd4c_47f5_a7b6_6a56c4e676b7 </ci>
                <ci> mw83fc8589_e96a_44c4_93b3_5951382f4a5c </ci>
              </apply>
              <cn type="integer"> 1000 </cn>
            </apply>
            <cn type="e-notation"> 1 <sep/> -12 </cn>
          </apply>
        </math>
      </assignmentRule>
    </listOfRules>
    <listOfReactions>
      <reaction id="mw985789dc_b0dc_4218_96b9_bc39aa26c83a" name="Blood_Secretion_From_Normal_V165" reversible="false" fast="false">
        <listOfProducts>
          <speciesReference species="mwecb56797_faf8_48a3_baaf_a89db04111aa"/>
        </listOfProducts>
        <kineticLaw>
          <math xmlns="http://www.w3.org/1998/Math/MathML">
            <ci> mw4ca00d6d_637a_4a8a_bafc_709847431ffa </ci>
          </math>
        </kineticLaw>
      </reaction>
      <reaction id="mwc066e1a8_cbb3_4326_998f_61b4f8a9312b" name="Blood_Secretion_From_Normal_V121" reversible="false" fast="false">
        <listOfProducts>
          <speciesReference species="mw4c5ebcce_a8f5_4624_8978_7a53e8993bd2"/>
        </listOfProducts>
        <kineticLaw>
          <math xmlns="http://www.w3.org/1998/Math/MathML">
            <ci> mw47a15438_4cb9_405f_9375_6903d1a4068a </ci>
          </math>
        </kineticLaw>
      </reaction>
      <reaction id="mw332f76fc_1dda_4540_a83e_9f9120e9ffd5" name="Normal_Secretion_V165_1" reversible="false" fast="false">
        <listOfProducts>
          <speciesReference species="mw3167ea31_4447_419a_975d_3040288e25e5"/>
        </listOfProducts>
        <kineticLaw>
          <math xmlns="http://www.w3.org/1998/Math/MathML">
            <ci> mw2942e01b_e1b6_401a_b211_332ce803a276 </ci>
          </math>
        </kineticLaw>
      </reaction>
      <reaction id="mw4d4d1f41_592c_4b3c_862b_a64dcee499c3" name="Normal_Secretion_V121_1" reversible="false" fast="false">
        <listOfProducts>
          <speciesReference species="mwb072ceea_cd4c_47f5_a7b6_6a56c4e676b7"/>
        </listOfProducts>
        <kineticLaw>
          <math xmlns="http://www.w3.org/1998/Math/MathML">
            <ci> mwb9d0ed05_c6ca_4e15_85be_2110bb9aadd4 </ci>
          </math>
        </kineticLaw>
      </reaction>
      <reaction id="mwfe8fb1b8_c8d3_4a39_9799_a8a485a2b122" name="Blood_Internalization_From_Normal_R1_N1" reversible="false" fast="false">
        <listOfReactants>
          <speciesReference species="mwf5f06aa3_d4fb_488f_be90_76aaaf053dff"/>
        </listOfReactants>
        <kineticLaw>
          <math xmlns="http://www.w3.org/1998/Math/MathML">
            <apply>
              <times/>
              <ci> mw39030388_af69_486e_9063_e9b0cebb1f76 </ci>
              <ci> mwf5f06aa3_d4fb_488f_be90_76aaaf053dff </ci>
            </apply>
          </math>
        </kineticLaw>
      </reaction>
      <reaction id="mw8eb296b6_7e14_4090_b832_4eba5c8d550f" name="Blood_Reaction_Normal_04" fast="false">
        <listOfReactants>
          <speciesReference species="mw7d081f0c_582c_4d28_b868_a4de09cba829"/>
          <speciesReference species="mwc45bb1c9_1013_4e0c_ae0f_7bde61e046db"/>
        </listOfReactants>
        <listOfProducts>
          <speciesReference species="mwf5f06aa3_d4fb_488f_be90_76aaaf053dff"/>
        </listOfProducts>
        <kineticLaw>
          <math xmlns="http://www.w3.org/1998/Math/MathML">
            <apply>
              <minus/>
              <apply>
                <times/>
                <ci> mw3f888bbe_9c38_414d_893d_abd19a858eac </ci>
                <ci> mw7d081f0c_582c_4d28_b868_a4de09cba829 </ci>
                <ci> mwc45bb1c9_1013_4e0c_ae0f_7bde61e046db </ci>
              </apply>
              <apply>
                <times/>
                <ci> mw7be7ffc6_5fdc_4177_9f2d_790b723c833f </ci>
                <ci> mwf5f06aa3_d4fb_488f_be90_76aaaf053dff </ci>
              </apply>
            </apply>
          </math>
        </kineticLaw>
      </reaction>
      <reaction id="mw798ef305_a907_48bd_bb09_bdd5600f90e7" name="Normal_Reaction_06" fast="false">
        <listOfReactants>
          <speciesReference species="mw3fac677e_532c_488e_8a8b_354a0b39ddb4"/>
          <speciesReference species="mw8d7a2207_a6cb_4aa7_8d8b_17f2b85bf3e1"/>
        </listOfReactants>
        <listOfProducts>
          <speciesReference species="mw63caa2b7_5537_4dcf_9b32_e93227542edb"/>
        </listOfProducts>
        <kineticLaw>
          <math xmlns="http://www.w3.org/1998/Math/MathML">
            <apply>
              <minus/>
              <apply>
                <times/>
                <ci> mwc71dd5cc_d8b0_4fba_9e63_38a8a4799bca </ci>
                <ci> mw3fac677e_532c_488e_8a8b_354a0b39ddb4 </ci>
                <ci> mw8d7a2207_a6cb_4aa7_8d8b_17f2b85bf3e1 </ci>
              </apply>
              <apply>
                <times/>
                <ci> mw90c244ad_6d4b_4602_b74f_3b62a4e2177f </ci>
                <ci> mw63caa2b7_5537_4dcf_9b32_e93227542edb </ci>
              </apply>
            </apply>
          </math>
        </kineticLaw>
      </reaction>
      <reaction id="mwf5427aea_6dc5_49d6_a1a7_b97ee580b21b" name="Normal_Abluminal_R2_1" reversible="false" fast="false">
        <listOfProducts>
          <speciesReference species="mwf4be6bc1_b62d_4057_9a5e_71e0490f1507"/>
        </listOfProducts>
        <kineticLaw>
          <math xmlns="http://www.w3.org/1998/Math/MathML">
            <ci> mwa22c9fc1_e03e_472d_967b_73762279efc3 </ci>
          </math>
        </kineticLaw>
      </reaction>
      <reaction id="mw57672a2e_e954_45ba_b10a_5e9d201d1537" name="Normal_Internalization_R1" reversible="false" fast="false">
        <listOfReactants>
          <speciesReference species="mw3fac677e_532c_488e_8a8b_354a0b39ddb4"/>
        </listOfReactants>
        <kineticLaw>
          <math xmlns="http://www.w3.org/1998/Math/MathML">
            <apply>
              <times/>
              <ci> mwc8af0ad3_ac19_407c_8528_538ed643f502 </ci>
              <ci> mw3fac677e_532c_488e_8a8b_354a0b39ddb4 </ci>
            </apply>
          </math>
        </kineticLaw>
      </reaction>
      <reaction id="mw67d2006f_c943_4b5e_a859_b0f0f9fa03ca" name="Normal_Internalization_R2" reversible="false" fast="false">
        <listOfReactants>
          <speciesReference species="mwf4be6bc1_b62d_4057_9a5e_71e0490f1507"/>
        </listOfReactants>
        <kineticLaw>
          <math xmlns="http://www.w3.org/1998/Math/MathML">
            <apply>
              <times/>
              <ci> mwd26bf80d_3663_4238_9067_5c879777d794 </ci>
              <ci> mwf4be6bc1_b62d_4057_9a5e_71e0490f1507 </ci>
            </apply>
          </math>
        </kineticLaw>
      </reaction>
      <reaction id="mwa40f8d96_62ea_46e7_9318_1958adb063d8" name="Normal_Internalization_N1" reversible="false" fast="false">
        <listOfReactants>
          <speciesReference species="mw8d7a2207_a6cb_4aa7_8d8b_17f2b85bf3e1"/>
        </listOfReactants>
        <kineticLaw>
          <math xmlns="http://www.w3.org/1998/Math/MathML">
            <apply>
              <times/>
              <ci> mwb67fe94d_88d4_46f3_aeeb_d77beb2433dd </ci>
              <ci> mw8d7a2207_a6cb_4aa7_8d8b_17f2b85bf3e1 </ci>
            </apply>
          </math>
        </kineticLaw>
      </reaction>
      <reaction id="mwda16b4ba_8e52_4f09_a325_233e736ae082" name="Normal_Internalization_R1_N1" reversible="false" fast="false">
        <listOfReactants>
          <speciesReference species="mw63caa2b7_5537_4dcf_9b32_e93227542edb"/>
        </listOfReactants>
        <kineticLaw>
          <math xmlns="http://www.w3.org/1998/Math/MathML">
            <apply>
              <times/>
              <ci> mwb085f912_9e50_486b_8eb4_57ba88409600 </ci>
              <ci> mw63caa2b7_5537_4dcf_9b32_e93227542edb </ci>
            </apply>
          </math>
        </kineticLaw>
      </reaction>
      <reaction id="mwc0cef933_15d0_4a8e_b647_90279f73ea52" name="Blood_Secretion_From_Normal_R1" reversible="false" fast="false">
        <listOfProducts>
          <speciesReference species="mw7d081f0c_582c_4d28_b868_a4de09cba829"/>
        </listOfProducts>
        <kineticLaw>
          <math xmlns="http://www.w3.org/1998/Math/MathML">
            <ci> mwff0f813d_a631_4567_88fd_816ece462120 </ci>
          </math>
        </kineticLaw>
      </reaction>
      <reaction id="mwcf81f9e8_d818_4abf_a0db_25624a9cc252" name="Blood_Secretion_From_Normal_R2" reversible="false" fast="false">
        <listOfProducts>
          <speciesReference species="mw473a7d02_abea_45ae_a0b2_6e49e553d2a7"/>
        </listOfProducts>
        <kineticLaw>
          <math xmlns="http://www.w3.org/1998/Math/MathML">
            <ci> mwb476d063_fedb_4a78_bf10_dcfa6c31b51b </ci>
          </math>
        </kineticLaw>
      </reaction>
      <reaction id="mw9cae704a_a49a_476d_8949_a7b2f4992be3" name="Blood_Secretion_From_Normal_N1" reversible="false" fast="false">
        <listOfProducts>
          <speciesReference species="mwc45bb1c9_1013_4e0c_ae0f_7bde61e046db"/>
        </listOfProducts>
        <kineticLaw>
          <math xmlns="http://www.w3.org/1998/Math/MathML">
            <ci> mwf6f76a52_06f7_4756_a2ff_24e540301687 </ci>
          </math>
        </kineticLaw>
      </reaction>
      <reaction id="mw296dd67e_4258_45d6_bfc9_70f26d4d41b7" name="Blood_Internalization_From_Normal_R1" reversible="false" fast="false">
        <listOfReactants>
          <speciesReference species="mw7d081f0c_582c_4d28_b868_a4de09cba829"/>
        </listOfReactants>
        <kineticLaw>
          <math xmlns="http://www.w3.org/1998/Math/MathML">
            <apply>
              <times/>
              <ci> mw94888662_131a_4a4c_bf9e_251db357c899 </ci>
              <ci> mw7d081f0c_582c_4d28_b868_a4de09cba829 </ci>
            </apply>
          </math>
        </kineticLaw>
      </reaction>
      <reaction id="mwc8d8cd82_f7ae_475f_b517_180878e92cfc" name="Blood_Internalization_From_Normal_R2" reversible="false" fast="false">
        <listOfReactants>
          <speciesReference species="mw473a7d02_abea_45ae_a0b2_6e49e553d2a7"/>
        </listOfReactants>
        <kineticLaw>
          <math xmlns="http://www.w3.org/1998/Math/MathML">
            <apply>
              <times/>
              <ci> mw59bf72bb_c904_48a1_8ebd_1106be3a0fc6 </ci>
              <ci> mw473a7d02_abea_45ae_a0b2_6e49e553d2a7 </ci>
            </apply>
          </math>
        </kineticLaw>
      </reaction>
      <reaction id="mw41ae7b4f_8081_4d63_8f70_470abf8d9041" name="Blood_Internalization_From_Normal_N1" reversible="false" fast="false">
        <listOfReactants>
          <speciesReference species="mwc45bb1c9_1013_4e0c_ae0f_7bde61e046db"/>
        </listOfReactants>
        <kineticLaw>
          <math xmlns="http://www.w3.org/1998/Math/MathML">
            <apply>
              <times/>
              <ci> mw796b72ba_6853_4c4e_93d8_caf68f37ddb5 </ci>
              <ci> mwc45bb1c9_1013_4e0c_ae0f_7bde61e046db </ci>
            </apply>
          </math>
        </kineticLaw>
      </reaction>
      <reaction id="mwb0894b09_839d_4321_90a3_1cb223d04ebb" name="Diseased_Reaction_16" fast="false">
        <listOfReactants>
          <speciesReference species="mw1ea0c3a7_65f2_481e_9c97_964b7c105cf2"/>
          <speciesReference species="mw6884f3ec_0f74_4a08_ad9c_1287a6c2891a"/>
        </listOfReactants>
        <listOfProducts>
          <speciesReference species="mw545757ed_f374_4010_9598_bcb07ee261e2"/>
        </listOfProducts>
        <kineticLaw>
          <math xmlns="http://www.w3.org/1998/Math/MathML">
            <apply>
              <minus/>
              <apply>
                <times/>
                <ci> mwf84f6551_a964_4a4b_a28b_6c79287bb3b1 </ci>
                <ci> mw1ea0c3a7_65f2_481e_9c97_964b7c105cf2 </ci>
                <ci> mw6884f3ec_0f74_4a08_ad9c_1287a6c2891a </ci>
              </apply>
              <apply>
                <times/>
                <ci> mw241af0a9_5533_4425_a9e9_c5002d5b2523 </ci>
                <ci> mw545757ed_f374_4010_9598_bcb07ee261e2 </ci>
              </apply>
            </apply>
          </math>
        </kineticLaw>
      </reaction>
      <reaction id="mw026abcb3_7b3c_42a5_993a_4c0feca422d8" name="Diseased_Reaction_15" fast="false">
        <listOfReactants>
          <speciesReference species="mw1ea0c3a7_65f2_481e_9c97_964b7c105cf2"/>
          <speciesReference species="mwbe2671ea_ec18_4ac1_af57_60c1734a8d5d"/>
        </listOfReactants>
        <listOfProducts>
          <speciesReference species="mw1b3e3045_58cb_48ef_8f60_793eb21a7df1"/>
        </listOfProducts>
        <kineticLaw>
          <math xmlns="http://www.w3.org/1998/Math/MathML">
            <apply>
              <minus/>
              <apply>
                <times/>
                <ci> mw7d6a7e3f_5402_4a10_9ce4_9edf42b4a203 </ci>
                <ci> mw1ea0c3a7_65f2_481e_9c97_964b7c105cf2 </ci>
                <ci> mwbe2671ea_ec18_4ac1_af57_60c1734a8d5d </ci>
              </apply>
              <apply>
                <times/>
                <ci> mwd665ec93_9c5f_44bd_aa3d_fdf37166a761 </ci>
                <ci> mw1b3e3045_58cb_48ef_8f60_793eb21a7df1 </ci>
              </apply>
            </apply>
          </math>
        </kineticLaw>
      </reaction>
      <reaction id="mw292987d0_225d_4d2f_9755_7f87b7e083d8" name="Diseased_Reaction_17" fast="false">
        <listOfReactants>
          <speciesReference species="mw1ea0c3a7_65f2_481e_9c97_964b7c105cf2"/>
          <speciesReference species="mw2ae03f82_106f_4d12_a687_df0c096e3c94"/>
        </listOfReactants>
        <listOfProducts>
          <speciesReference species="mwe0cdb30a_6a5d_4e83_b10b_292e30290516"/>
        </listOfProducts>
        <kineticLaw>
          <math xmlns="http://www.w3.org/1998/Math/MathML">
            <apply>
              <minus/>
              <apply>
                <times/>
                <ci> mw171c2faa_a66b_4309_9f54_04d988182b5b </ci>
                <ci> mw1ea0c3a7_65f2_481e_9c97_964b7c105cf2 </ci>
                <ci> mw2ae03f82_106f_4d12_a687_df0c096e3c94 </ci>
              </apply>
              <apply>
                <times/>
                <ci> mw1b21ba43_b268_4ae7_bd12_384a27331d83 </ci>
                <ci> mwe0cdb30a_6a5d_4e83_b10b_292e30290516 </ci>
              </apply>
            </apply>
          </math>
        </kineticLaw>
      </reaction>
      <reaction id="mwdd64eba3_5d06_43cf_8ad4_3f2656cae0ac" name="Diseased_Reaction_19" fast="false">
        <listOfReactants>
          <speciesReference species="mw1ea0c3a7_65f2_481e_9c97_964b7c105cf2"/>
          <speciesReference species="mw569eafe1_caf9_404f_890a_321ed2380d07"/>
        </listOfReactants>
        <listOfProducts>
          <speciesReference species="mw01727345_8ef3_4f13_8a63_60404eba4ee4"/>
        </listOfProducts>
        <kineticLaw>
          <math xmlns="http://www.w3.org/1998/Math/MathML">
            <apply>
              <minus/>
              <apply>
                <times/>
                <ci> mw1af86ec2_f25a_417e_9a1b_542a93ace9db </ci>
                <ci> mw1ea0c3a7_65f2_481e_9c97_964b7c105cf2 </ci>
                <ci> mw569eafe1_caf9_404f_890a_321ed2380d07 </ci>
              </apply>
              <apply>
                <times/>
                <ci> mw5a113564_d230_4f80_a710_a211ddf55a6c </ci>
                <ci> mw01727345_8ef3_4f13_8a63_60404eba4ee4 </ci>
              </apply>
            </apply>
          </math>
        </kineticLaw>
      </reaction>
      <reaction id="mw3f641af1_d056_40cf_9db1_d2e79894ee2e" name="Diseased_Reaction_20" fast="false">
        <listOfReactants>
          <speciesReference species="mw1ea0c3a7_65f2_481e_9c97_964b7c105cf2"/>
          <speciesReference species="mwbe9a804d_0088_4766_a242_e3c7ab9c6e10"/>
        </listOfReactants>
        <listOfProducts>
          <speciesReference species="mw6736e1a9_af18_43dd_9378_8c486ea0d408"/>
        </listOfProducts>
        <kineticLaw>
          <math xmlns="http://www.w3.org/1998/Math/MathML">
            <apply>
              <minus/>
              <apply>
                <times/>
                <ci> mw213b7bd3_6a4e_4573_b554_ea0ecf588336 </ci>
                <ci> mw1ea0c3a7_65f2_481e_9c97_964b7c105cf2 </ci>
                <ci> mwbe9a804d_0088_4766_a242_e3c7ab9c6e10 </ci>
              </apply>
              <apply>
                <times/>
                <ci> mw5569d5c1_2e7a_44e8_a5d1_9b7b738db3cb </ci>
                <ci> mw6736e1a9_af18_43dd_9378_8c486ea0d408 </ci>
              </apply>
            </apply>
          </math>
        </kineticLaw>
      </reaction>
      <reaction id="mw47671c1c_9c83_4263_b48d_077df230e8dc" name="Diseased_Reaction_18" fast="false">
        <listOfReactants>
          <speciesReference species="mw1ea0c3a7_65f2_481e_9c97_964b7c105cf2"/>
          <speciesReference species="mw417209b8_a1ed_4011_b7a5_e4a7153dce9c"/>
        </listOfReactants>
        <listOfProducts>
          <speciesReference species="mw6715dbee_553c_40ba_921f_6c29d257f1f9"/>
        </listOfProducts>
        <kineticLaw>
          <math xmlns="http://www.w3.org/1998/Math/MathML">
            <apply>
              <minus/>
              <apply>
                <times/>
                <ci> mwe1533faf_7680_450b_a1e4_68c4f1e5e6f4 </ci>
                <ci> mw1ea0c3a7_65f2_481e_9c97_964b7c105cf2 </ci>
                <ci> mw417209b8_a1ed_4011_b7a5_e4a7153dce9c </ci>
              </apply>
              <apply>
                <times/>
                <ci> mw2c9ad00d_563a_4187_abd2_0064fbc930fe </ci>
                <ci> mw6715dbee_553c_40ba_921f_6c29d257f1f9 </ci>
              </apply>
            </apply>
          </math>
        </kineticLaw>
      </reaction>
      <reaction id="mwc01f91be_8e2a_4135_9eb6_71a55c339ee3" name="Diseased_Reaction_04" fast="false">
        <listOfReactants>
          <speciesReference species="mw569eafe1_caf9_404f_890a_321ed2380d07"/>
          <speciesReference species="mwa497fad8_54d8_4e77_a18a_30750a718943"/>
        </listOfReactants>
        <listOfProducts>
          <speciesReference species="mwba4ff67c_ea22_4ce3_830b_346ab9c1ca0e"/>
        </listOfProducts>
        <kineticLaw>
          <math xmlns="http://www.w3.org/1998/Math/MathML">
            <apply>
              <minus/>
              <apply>
                <times/>
                <ci> mw45ad84af_aad2_4da9_af8a_7c336f89ffa5 </ci>
                <ci> mw569eafe1_caf9_404f_890a_321ed2380d07 </ci>
                <ci> mwa497fad8_54d8_4e77_a18a_30750a718943 </ci>
              </apply>
              <apply>
                <times/>
                <ci> mwa62a6927_032e_4c77_9ecf_b8b08c85dcf2 </ci>
                <ci> mwba4ff67c_ea22_4ce3_830b_346ab9c1ca0e </ci>
              </apply>
            </apply>
          </math>
        </kineticLaw>
      </reaction>
      <reaction id="mw8e67b306_8cbc_4c83_84c3_6bb41bf8cf8d" name="Diseased_Reaction_12" fast="false">
        <listOfReactants>
          <speciesReference species="mwa497fad8_54d8_4e77_a18a_30750a718943"/>
          <speciesReference species="mwbe9a804d_0088_4766_a242_e3c7ab9c6e10"/>
        </listOfReactants>
        <listOfProducts>
          <speciesReference species="mwe1c6460f_3768_4d41_ac53_44ae48b09950"/>
        </listOfProducts>
        <kineticLaw>
          <math xmlns="http://www.w3.org/1998/Math/MathML">
            <apply>
              <minus/>
              <apply>
                <times/>
                <ci> mw46a97eab_711a_4352_8fc7_fe3a77d397f5 </ci>
                <ci> mwbe9a804d_0088_4766_a242_e3c7ab9c6e10 </ci>
                <ci> mwa497fad8_54d8_4e77_a18a_30750a718943 </ci>
              </apply>
              <apply>
                <times/>
                <ci> mwdda9a115_5352_4358_9919_1fce8d34924b </ci>
                <ci> mwe1c6460f_3768_4d41_ac53_44ae48b09950 </ci>
              </apply>
            </apply>
          </math>
        </kineticLaw>
      </reaction>
      <reaction id="mw9ea5af21_33c7_48f2_82c6_32627d6a7ca9" name="Diseased_Lymphatic_Drainage_V165" reversible="false" fast="false">
        <listOfReactants>
          <speciesReference species="mw1ea0c3a7_65f2_481e_9c97_964b7c105cf2"/>
        </listOfReactants>
        <kineticLaw>
          <math xmlns="http://www.w3.org/1998/Math/MathML">
            <apply>
              <times/>
              <ci> mwe9a23f92_6c40_4253_888c_275d6373a796 </ci>
              <ci> mw1ea0c3a7_65f2_481e_9c97_964b7c105cf2 </ci>
            </apply>
          </math>
        </kineticLaw>
      </reaction>
      <reaction id="mw4ec28790_e532_4984_b1c6_f875053adcf4" name="Diseased_Lymphatic_Drainage_V121" reversible="false" fast="false">
        <listOfReactants>
          <speciesReference species="mwa497fad8_54d8_4e77_a18a_30750a718943"/>
        </listOfReactants>
        <kineticLaw>
          <math xmlns="http://www.w3.org/1998/Math/MathML">
            <apply>
              <times/>
              <ci> mwe9a23f92_6c40_4253_888c_275d6373a796 </ci>
              <ci> mwa497fad8_54d8_4e77_a18a_30750a718943 </ci>
            </apply>
          </math>
        </kineticLaw>
      </reaction>
      <reaction id="mw576df32d_ab56_47bc_821e_0d76b5b67b66" name="Diseased_Secretion_V165_1" reversible="false" fast="false">
        <listOfProducts>
          <speciesReference species="mw1ea0c3a7_65f2_481e_9c97_964b7c105cf2"/>
        </listOfProducts>
        <kineticLaw>
          <math xmlns="http://www.w3.org/1998/Math/MathML">
            <ci> mw7c92e5c2_408b_4d71_84ab_c6f695cbf3f5 </ci>
          </math>
        </kineticLaw>
      </reaction>
      <reaction id="mw2d69a2b9_c316_4a35_9764_2c5b31e1a7ff" name="Diseased_Secretion_V165_2" reversible="false" fast="false">
        <listOfProducts>
          <speciesReference species="mw1ea0c3a7_65f2_481e_9c97_964b7c105cf2"/>
        </listOfProducts>
        <kineticLaw>
          <math xmlns="http://www.w3.org/1998/Math/MathML">
            <ci> mw2d6c922d_7e69_43a5_943f_d9ec5de351fa </ci>
          </math>
        </kineticLaw>
      </reaction>
      <reaction id="mw356bd6e8_cc17_49b5_8a29_5cde711c42b4" name="Diseased_Secretion_V121_1" reversible="false" fast="false">
        <listOfProducts>
          <speciesReference species="mwa497fad8_54d8_4e77_a18a_30750a718943"/>
        </listOfProducts>
        <kineticLaw>
          <math xmlns="http://www.w3.org/1998/Math/MathML">
            <ci> mw2363ba15_172e_4e4f_9af6_48e6e4fcfa26 </ci>
          </math>
        </kineticLaw>
      </reaction>
      <reaction id="mw1fd9e430_3ca3_4d19_b62c_0fedf99d656d" name="Diseased_Secretion_V121_2" reversible="false" fast="false">
        <listOfProducts>
          <speciesReference species="mwa497fad8_54d8_4e77_a18a_30750a718943"/>
        </listOfProducts>
        <kineticLaw>
          <math xmlns="http://www.w3.org/1998/Math/MathML">
            <ci> mwc37bb0b5_d6ac_491c_95f6_3a42992198db </ci>
          </math>
        </kineticLaw>
      </reaction>
      <reaction id="mw5ecb98f6_59f7_4438_9446_0360a342d8e0" name="Diseased_Reaction_29" fast="false">
        <listOfReactants>
          <speciesReference species="mwbe9a804d_0088_4766_a242_e3c7ab9c6e10"/>
          <speciesReference species="mw6715dbee_553c_40ba_921f_6c29d257f1f9"/>
        </listOfReactants>
        <listOfProducts>
          <speciesReference species="mw9bf24b44_b563_40dc_8339_b39aaa6c3421"/>
        </listOfProducts>
        <kineticLaw>
          <math xmlns="http://www.w3.org/1998/Math/MathML">
            <apply>
              <minus/>
              <apply>
                <times/>
                <ci> mwb7edb544_51d4_4753_9422_fa0afe248311 </ci>
                <ci> mwbe9a804d_0088_4766_a242_e3c7ab9c6e10 </ci>
                <ci> mw6715dbee_553c_40ba_921f_6c29d257f1f9 </ci>
              </apply>
              <apply>
                <times/>
                <ci> mw44fb51c7_d1b1_435f_84e1_496a488aae98 </ci>
                <ci> mw9bf24b44_b563_40dc_8339_b39aaa6c3421 </ci>
              </apply>
            </apply>
          </math>
        </kineticLaw>
      </reaction>
      <reaction id="mw9dd08dd1_3339_4d06_83b7_34529e233c4c" name="Diseased_Reaction_02" fast="false">
        <listOfReactants>
          <speciesReference species="mw417209b8_a1ed_4011_b7a5_e4a7153dce9c"/>
          <speciesReference species="mw6736e1a9_af18_43dd_9378_8c486ea0d408"/>
        </listOfReactants>
        <listOfProducts>
          <speciesReference species="mw9bf24b44_b563_40dc_8339_b39aaa6c3421"/>
        </listOfProducts>
        <kineticLaw>
          <math xmlns="http://www.w3.org/1998/Math/MathML">
            <apply>
              <minus/>
              <apply>
                <times/>
                <ci> mwe14c28bb_dd8f_4944_9108_59f3f3cad12a </ci>
                <ci> mw6736e1a9_af18_43dd_9378_8c486ea0d408 </ci>
                <ci> mw417209b8_a1ed_4011_b7a5_e4a7153dce9c </ci>
              </apply>
              <apply>
                <times/>
                <ci> mwe1543e2d_981e_48cf_9251_94acada216ec </ci>
                <ci> mw9bf24b44_b563_40dc_8339_b39aaa6c3421 </ci>
              </apply>
            </apply>
          </math>
        </kineticLaw>
      </reaction>
      <reaction id="mw239b597e_9523_45d7_b320_da716f98f934" name="Diseased_Internalization_R1_V121" reversible="false" fast="false">
        <listOfReactants>
          <speciesReference species="mwba4ff67c_ea22_4ce3_830b_346ab9c1ca0e"/>
        </listOfReactants>
        <kineticLaw>
          <math xmlns="http://www.w3.org/1998/Math/MathML">
            <apply>
              <times/>
              <ci> mw6f7ffa93_bc7f_4f34_a4c2_cd5182fc8b5c </ci>
              <ci> mwba4ff67c_ea22_4ce3_830b_346ab9c1ca0e </ci>
            </apply>
          </math>
        </kineticLaw>
      </reaction>
      <reaction id="mw2b152d68_b0ca_4a12_822d_bbb68e117771" name="Diseased_Internalization_R2_V121" reversible="false" fast="false">
        <listOfReactants>
          <speciesReference species="mwf6074561_e182_4449_ac74_68cd56912999"/>
        </listOfReactants>
        <kineticLaw>
          <math xmlns="http://www.w3.org/1998/Math/MathML">
            <apply>
              <times/>
              <ci> mwe8cf7e5f_2357_45a0_a173_85b4ee5e720e </ci>
              <ci> mwf6074561_e182_4449_ac74_68cd56912999 </ci>
            </apply>
          </math>
        </kineticLaw>
      </reaction>
      <reaction id="mw61fb5a16_1fcf_4a94_8fa5_8588caf9df2e" name="Diseased_Internalization_V165_R1" reversible="false" fast="false">
        <listOfReactants>
          <speciesReference species="mw01727345_8ef3_4f13_8a63_60404eba4ee4"/>
        </listOfReactants>
        <kineticLaw>
          <math xmlns="http://www.w3.org/1998/Math/MathML">
            <apply>
              <times/>
              <ci> mw3f714ce9_d01e_4589_b067_0e34572a851e </ci>
              <ci> mw01727345_8ef3_4f13_8a63_60404eba4ee4 </ci>
            </apply>
          </math>
        </kineticLaw>
      </reaction>
      <reaction id="mwf2310cc4_ccc3_4928_8e28_7858da81ea4a" name="Diseased_Internalization_V165_R2" reversible="false" fast="false">
        <listOfReactants>
          <speciesReference species="mw6736e1a9_af18_43dd_9378_8c486ea0d408"/>
        </listOfReactants>
        <kineticLaw>
          <math xmlns="http://www.w3.org/1998/Math/MathML">
            <apply>
              <times/>
              <ci> mwd9ae45f2_2d30_44a8_abf2_06893ed6ff5c </ci>
              <ci> mw6736e1a9_af18_43dd_9378_8c486ea0d408 </ci>
            </apply>
          </math>
        </kineticLaw>
      </reaction>
      <reaction id="mw8976c01d_befd_449f_b6c4_c0e5143dcc47" name="Diseased_Internalization_V165_N1" reversible="false" fast="false">
        <listOfReactants>
          <speciesReference species="mw6715dbee_553c_40ba_921f_6c29d257f1f9"/>
        </listOfReactants>
        <kineticLaw>
          <math xmlns="http://www.w3.org/1998/Math/MathML">
            <apply>
              <times/>
              <ci> mw1cb436af_0425_4225_827b_d8465733fb3a </ci>
              <ci> mw6715dbee_553c_40ba_921f_6c29d257f1f9 </ci>
            </apply>
          </math>
        </kineticLaw>
      </reaction>
      <reaction id="mw1d148c2a_8017_4c4a_b242_2aac32cd3759" name="Diseased_Internalization_V121_R1_N1" reversible="false" fast="false">
        <listOfReactants>
          <speciesReference species="mw8ba49161_d121_4ca4_aaee_28b2b43b073b"/>
        </listOfReactants>
        <kineticLaw>
          <math xmlns="http://www.w3.org/1998/Math/MathML">
            <apply>
              <times/>
              <ci> mw074a1065_93df_4b8a_883c_6586e996fb12 </ci>
              <ci> mw8ba49161_d121_4ca4_aaee_28b2b43b073b </ci>
            </apply>
          </math>
        </kineticLaw>
      </reaction>
      <reaction id="mw79e41bc2_ab67_4f96_b409_108461361e99" name="Diseased_Internalization_R2_V165_N1" reversible="false" fast="false">
        <listOfReactants>
          <speciesReference species="mw9bf24b44_b563_40dc_8339_b39aaa6c3421"/>
        </listOfReactants>
        <kineticLaw>
          <math xmlns="http://www.w3.org/1998/Math/MathML">
            <apply>
              <times/>
              <ci> mwef7193f0_e632_4adf_bf6f_b0c89f62a42d </ci>
              <ci> mw9bf24b44_b563_40dc_8339_b39aaa6c3421 </ci>
            </apply>
          </math>
        </kineticLaw>
      </reaction>
      <reaction id="mw05a31779_0ce2_44f2_999b_c0d466da2389" name="Diseased_Reaction_03" fast="false">
        <listOfReactants>
          <speciesReference species="mw569eafe1_caf9_404f_890a_321ed2380d07"/>
          <speciesReference species="mw417209b8_a1ed_4011_b7a5_e4a7153dce9c"/>
        </listOfReactants>
        <listOfProducts>
          <speciesReference species="mw5630d81b_6339_42be_ba4c_5d46f3a98d42"/>
        </listOfProducts>
        <kineticLaw>
          <math xmlns="http://www.w3.org/1998/Math/MathML">
            <apply>
              <minus/>
              <apply>
                <times/>
                <ci> mw8f9259aa_7d0d_48a5_8150_d8252bdacd35 </ci>
                <ci> mw569eafe1_caf9_404f_890a_321ed2380d07 </ci>
                <ci> mw417209b8_a1ed_4011_b7a5_e4a7153dce9c </ci>
              </apply>
              <apply>
                <times/>
                <ci> mwc5397f51_34be_4299_beae_0e01c2143aef </ci>
                <ci> mw5630d81b_6339_42be_ba4c_5d46f3a98d42 </ci>
              </apply>
            </apply>
          </math>
        </kineticLaw>
      </reaction>
      <reaction id="mw0ad31694_4028_4e51_95c4_9c110b12dc68" name="Diseased_Reaction_01" fast="false">
        <listOfReactants>
          <speciesReference species="mw417209b8_a1ed_4011_b7a5_e4a7153dce9c"/>
          <speciesReference species="mwba4ff67c_ea22_4ce3_830b_346ab9c1ca0e"/>
        </listOfReactants>
        <listOfProducts>
          <speciesReference species="mw8ba49161_d121_4ca4_aaee_28b2b43b073b"/>
        </listOfProducts>
        <kineticLaw>
          <math xmlns="http://www.w3.org/1998/Math/MathML">
            <apply>
              <minus/>
              <apply>
                <times/>
                <ci> mw8f9259aa_7d0d_48a5_8150_d8252bdacd35 </ci>
                <ci> mw417209b8_a1ed_4011_b7a5_e4a7153dce9c </ci>
                <ci> mwba4ff67c_ea22_4ce3_830b_346ab9c1ca0e </ci>
              </apply>
              <apply>
                <times/>
                <ci> mwc5397f51_34be_4299_beae_0e01c2143aef </ci>
                <ci> mw8ba49161_d121_4ca4_aaee_28b2b43b073b </ci>
              </apply>
            </apply>
          </math>
        </kineticLaw>
      </reaction>
      <reaction id="mw68dacdb7_6368_4f63_8c5d_ff3f5cb68d42" name="Diseased_Abluminal_R1_1" reversible="false" fast="false">
        <listOfProducts>
          <speciesReference species="mw569eafe1_caf9_404f_890a_321ed2380d07"/>
        </listOfProducts>
        <kineticLaw>
          <math xmlns="http://www.w3.org/1998/Math/MathML">
            <ci> mw19097800_40fa_42fd_b50c_ce2e094a34a7 </ci>
          </math>
        </kineticLaw>
      </reaction>
      <reaction id="mw29206528_b3c0_4a05_bc53_5f8a34d1f8e3" name="Diseased_Internalization_R1" reversible="false" fast="false">
        <listOfReactants>
          <speciesReference species="mw569eafe1_caf9_404f_890a_321ed2380d07"/>
        </listOfReactants>
        <kineticLaw>
          <math xmlns="http://www.w3.org/1998/Math/MathML">
            <apply>
              <times/>
              <ci> mw64c185f8_70a1_4ab0_8689_8cd35ef086da </ci>
              <ci> mw569eafe1_caf9_404f_890a_321ed2380d07 </ci>
            </apply>
          </math>
        </kineticLaw>
      </reaction>
      <reaction id="mw79f24e02_515a_44f0_bb4d_4ce57009a215" name="Diseased_Internalization_R2" reversible="false" fast="false">
        <listOfReactants>
          <speciesReference species="mwbe9a804d_0088_4766_a242_e3c7ab9c6e10"/>
        </listOfReactants>
        <kineticLaw>
          <math xmlns="http://www.w3.org/1998/Math/MathML">
            <apply>
              <times/>
              <ci> mwe07e367d_afee_4a8e_b302_7afcd0693928 </ci>
              <ci> mwbe9a804d_0088_4766_a242_e3c7ab9c6e10 </ci>
            </apply>
          </math>
        </kineticLaw>
      </reaction>
      <reaction id="mw70916250_c86f_41cd_b5ab_45a92eae80b5" name="Diseased_Internalization_N1" reversible="false" fast="false">
        <listOfReactants>
          <speciesReference species="mw417209b8_a1ed_4011_b7a5_e4a7153dce9c"/>
        </listOfReactants>
        <kineticLaw>
          <math xmlns="http://www.w3.org/1998/Math/MathML">
            <apply>
              <times/>
              <ci> mw3f021850_a309_45de_839d_026eeb05f655 </ci>
              <ci> mw417209b8_a1ed_4011_b7a5_e4a7153dce9c </ci>
            </apply>
          </math>
        </kineticLaw>
      </reaction>
      <reaction id="mw97c47df6_15a6_4849_a892_ab8683ce9c3e" name="Blood_Reaction_Disease_04" fast="false">
        <listOfReactants>
          <speciesReference species="mw1ccc1495_a312_4674_afa9_c12669a0e23d"/>
          <speciesReference species="mw1e1758d3_a02c_4b80_9656_fa40728166bc"/>
        </listOfReactants>
        <listOfProducts>
          <speciesReference species="mw7538bad5_7472_42a9_a89d_9819036d9c74"/>
        </listOfProducts>
        <kineticLaw>
          <math xmlns="http://www.w3.org/1998/Math/MathML">
            <apply>
              <minus/>
              <apply>
                <times/>
                <ci> mwe778c395_d049_494d_a428_2aa9d37aa64b </ci>
                <ci> mw1ccc1495_a312_4674_afa9_c12669a0e23d </ci>
                <ci> mw1e1758d3_a02c_4b80_9656_fa40728166bc </ci>
              </apply>
              <apply>
                <times/>
                <ci> mwc28e14e1_5b94_43d1_94df_dc439913f5f0 </ci>
                <ci> mw7538bad5_7472_42a9_a89d_9819036d9c74 </ci>
              </apply>
            </apply>
          </math>
        </kineticLaw>
      </reaction>
      <reaction id="mwfe7bf052_8848_4979_9618_3ca72f49e7dd" name="Blood_Secretion_From_Diseased_R1" reversible="false" fast="false">
        <listOfProducts>
          <speciesReference species="mw1ccc1495_a312_4674_afa9_c12669a0e23d"/>
        </listOfProducts>
        <kineticLaw>
          <math xmlns="http://www.w3.org/1998/Math/MathML">
            <ci> mwa14b09b9_4fda_4ff6_9933_cfcafd1691fb </ci>
          </math>
        </kineticLaw>
      </reaction>
      <reaction id="mwe5af53e5_1678_4917_a101_0eb697b1564e" name="Blood_Secretion_From_Diseased_R2" reversible="false" fast="false">
        <listOfProducts>
          <speciesReference species="mw3c95378c_da03_4876_95bd_92240dbaa271"/>
        </listOfProducts>
        <kineticLaw>
          <math xmlns="http://www.w3.org/1998/Math/MathML">
            <ci> mwda60e8b5_6bbe_43c3_a9d3_829fa6bc4cee </ci>
          </math>
        </kineticLaw>
      </reaction>
      <reaction id="mwae56f422_4285_470d_a65c_551600eec70b" name="Blood_Secretion_From_Diseased_N1" reversible="false" fast="false">
        <listOfProducts>
          <speciesReference species="mw1e1758d3_a02c_4b80_9656_fa40728166bc"/>
        </listOfProducts>
        <kineticLaw>
          <math xmlns="http://www.w3.org/1998/Math/MathML">
            <ci> mw424d0001_8f32_4263_8656_368967e3524f </ci>
          </math>
        </kineticLaw>
      </reaction>
      <reaction id="mwd0ca3879_bf27_42cf_b4d0_99b20f1c0ed3" name="Blood_Internalization_From_Diseased_R1" reversible="false" fast="false">
        <listOfReactants>
          <speciesReference species="mw1ccc1495_a312_4674_afa9_c12669a0e23d"/>
        </listOfReactants>
        <kineticLaw>
          <math xmlns="http://www.w3.org/1998/Math/MathML">
            <apply>
              <times/>
              <ci> mwc42b0597_afa6_41c5_9954_52e936d6ff74 </ci>
              <ci> mw1ccc1495_a312_4674_afa9_c12669a0e23d </ci>
            </apply>
          </math>
        </kineticLaw>
      </reaction>
      <reaction id="mwf57cd981_be9d_4d52_905e_9c67e2ca6271" name="Blood_Internalization_From_Diseased_R2" reversible="false" fast="false">
        <listOfReactants>
          <speciesReference species="mw3c95378c_da03_4876_95bd_92240dbaa271"/>
        </listOfReactants>
        <kineticLaw>
          <math xmlns="http://www.w3.org/1998/Math/MathML">
            <apply>
              <times/>
              <ci> mw739848fc_2b98_4721_addb_0cb4c17f1f84 </ci>
              <ci> mw3c95378c_da03_4876_95bd_92240dbaa271 </ci>
            </apply>
          </math>
        </kineticLaw>
      </reaction>
      <reaction id="mw10d404f6_3313_4f51_826c_3168be42b917" name="Blood_Internalization_From_Diseased_N1" reversible="false" fast="false">
        <listOfReactants>
          <speciesReference species="mw1e1758d3_a02c_4b80_9656_fa40728166bc"/>
        </listOfReactants>
        <kineticLaw>
          <math xmlns="http://www.w3.org/1998/Math/MathML">
            <apply>
              <times/>
              <ci> mw706c5f7f_5c8e_4403_b463_f4a29131d7ef </ci>
              <ci> mw1e1758d3_a02c_4b80_9656_fa40728166bc </ci>
            </apply>
          </math>
        </kineticLaw>
      </reaction>
      <reaction id="mwa52d0285_30eb_4cef_b121_47e4e330a78d" name="Blood_Internalization_From_Diseased_R1_N1" reversible="false" fast="false">
        <listOfReactants>
          <speciesReference species="mw7538bad5_7472_42a9_a89d_9819036d9c74"/>
        </listOfReactants>
        <kineticLaw>
          <math xmlns="http://www.w3.org/1998/Math/MathML">
            <apply>
              <times/>
              <ci> mwfbc99c92_00b7_4a08_afdf_edb8d264e8b4 </ci>
              <ci> mw7538bad5_7472_42a9_a89d_9819036d9c74 </ci>
            </apply>
          </math>
        </kineticLaw>
      </reaction>
      <reaction id="mwf5d70e10_c368_4f91_9b5d_58669ea9e915" name="Diseased_Internalization_R1_N1" reversible="false" fast="false">
        <listOfReactants>
          <speciesReference species="mw5630d81b_6339_42be_ba4c_5d46f3a98d42"/>
        </listOfReactants>
        <kineticLaw>
          <math xmlns="http://www.w3.org/1998/Math/MathML">
            <apply>
              <times/>
              <ci> mw4a65d8ea_edd4_41c8_b51e_90c819b57b47 </ci>
              <ci> mw5630d81b_6339_42be_ba4c_5d46f3a98d42 </ci>
            </apply>
          </math>
        </kineticLaw>
      </reaction>
      <reaction id="mw3d3f15b4_e0cd_4b66_9852_cd90add0a23d" name="Blood_Lymphatic_Drainage_From_Normal_V121" reversible="false" fast="false">
        <listOfProducts>
          <speciesReference species="mw4c5ebcce_a8f5_4624_8978_7a53e8993bd2"/>
        </listOfProducts>
        <kineticLaw>
          <math xmlns="http://www.w3.org/1998/Math/MathML">
            <apply>
              <times/>
              <ci> mw9edbb94d_c90e_4475_843e_d6a8882379d2 </ci>
              <ci> mwb072ceea_cd4c_47f5_a7b6_6a56c4e676b7 </ci>
            </apply>
          </math>
        </kineticLaw>
      </reaction>
      <reaction id="mw96965dc6_6516_4354_9adc_96086e094b6c" name="Blood_Permeable_Transfer_To_Normal_V165" reversible="false" fast="false">
        <listOfReactants>
          <speciesReference species="mwecb56797_faf8_48a3_baaf_a89db04111aa"/>
        </listOfReactants>
        <kineticLaw>
          <math xmlns="http://www.w3.org/1998/Math/MathML">
            <apply>
              <times/>
              <ci> mw450d71cf_41a6_4d5e_9a76_8b718794a35d </ci>
              <ci> mwecb56797_faf8_48a3_baaf_a89db04111aa </ci>
            </apply>
          </math>
        </kineticLaw>
      </reaction>
      <reaction id="mwa4e4a416_7cbc_4300_9246_98cc25dbdc4f" name="Blood_Permeable_Transfer_To_Normal_V121" reversible="false" fast="false">
        <listOfReactants>
          <speciesReference species="mw4c5ebcce_a8f5_4624_8978_7a53e8993bd2"/>
        </listOfReactants>
        <kineticLaw>
          <math xmlns="http://www.w3.org/1998/Math/MathML">
            <apply>
              <times/>
              <ci> mw14ccf93e_4331_425a_aa5e_f85682325edb </ci>
              <ci> mw4c5ebcce_a8f5_4624_8978_7a53e8993bd2 </ci>
            </apply>
          </math>
        </kineticLaw>
      </reaction>
      <reaction id="mw9b0c2692_7850_40ab_b290_5a69cad35356" name="Blood_Reaction_Disease_12" fast="false">
        <listOfReactants>
          <speciesReference species="mwecb56797_faf8_48a3_baaf_a89db04111aa"/>
          <speciesReference species="mw1ccc1495_a312_4674_afa9_c12669a0e23d"/>
        </listOfReactants>
        <listOfProducts>
          <speciesReference species="mw4b49c121_6029_472d_9097_21b04906473b"/>
        </listOfProducts>
        <kineticLaw>
          <math xmlns="http://www.w3.org/1998/Math/MathML">
            <apply>
              <minus/>
              <apply>
                <times/>
                <ci> mwa997866c_669c_4dd4_ba50_6fdbcc554ffc </ci>
                <ci> mwecb56797_faf8_48a3_baaf_a89db04111aa </ci>
                <ci> mw1ccc1495_a312_4674_afa9_c12669a0e23d </ci>
              </apply>
              <apply>
                <times/>
                <ci> mw387272d9_cc29_4690_81d1_3929ad90147e </ci>
                <ci> mw4b49c121_6029_472d_9097_21b04906473b </ci>
              </apply>
            </apply>
          </math>
        </kineticLaw>
      </reaction>
      <reaction id="mw89fd295c_cf6b_4459_90fa_b97a72db8672" name="Blood_Reaction_Disease_13" fast="false">
        <listOfReactants>
          <speciesReference species="mwecb56797_faf8_48a3_baaf_a89db04111aa"/>
          <speciesReference species="mw3c95378c_da03_4876_95bd_92240dbaa271"/>
        </listOfReactants>
        <listOfProducts>
          <speciesReference species="mwffc3027b_6bb0_45a5_8a20_46758ef25075"/>
        </listOfProducts>
        <kineticLaw>
          <math xmlns="http://www.w3.org/1998/Math/MathML">
            <apply>
              <minus/>
              <apply>
                <times/>
                <ci> mweaaa2a4e_9688_4c99_9432_7654324b78b4 </ci>
                <ci> mwecb56797_faf8_48a3_baaf_a89db04111aa </ci>
                <ci> mw3c95378c_da03_4876_95bd_92240dbaa271 </ci>
              </apply>
              <apply>
                <times/>
                <ci> mw6dbdf46c_4cbe_4860_9156_663c2b29a813 </ci>
                <ci> mwffc3027b_6bb0_45a5_8a20_46758ef25075 </ci>
              </apply>
            </apply>
          </math>
        </kineticLaw>
      </reaction>
      <reaction id="mw482d16f3_2763_4905_ba8f_87feee9f44de" name="Blood_Reaction_Disease_11" fast="false">
        <listOfReactants>
          <speciesReference species="mwecb56797_faf8_48a3_baaf_a89db04111aa"/>
          <speciesReference species="mw1e1758d3_a02c_4b80_9656_fa40728166bc"/>
        </listOfReactants>
        <listOfProducts>
          <speciesReference species="mw6f08b749_08d2_42ad_84a2_e6c78c11630c"/>
        </listOfProducts>
        <kineticLaw>
          <math xmlns="http://www.w3.org/1998/Math/MathML">
            <apply>
              <minus/>
              <apply>
                <times/>
                <ci> mwa52da7f0_f63e_4372_8242_98568ba687aa </ci>
                <ci> mwecb56797_faf8_48a3_baaf_a89db04111aa </ci>
                <ci> mw1e1758d3_a02c_4b80_9656_fa40728166bc </ci>
              </apply>
              <apply>
                <times/>
                <ci> mw9064261e_81cb_4257_b3f8_b01cae86f44b </ci>
                <ci> mw6f08b749_08d2_42ad_84a2_e6c78c11630c </ci>
              </apply>
            </apply>
          </math>
        </kineticLaw>
      </reaction>
      <reaction id="mwc0045418_b1fd_4a8c_9bba_ba7642428806" name="Blood_Reaction_Disease_09" fast="false">
        <listOfReactants>
          <speciesReference species="mw4c5ebcce_a8f5_4624_8978_7a53e8993bd2"/>
          <speciesReference species="mw7538bad5_7472_42a9_a89d_9819036d9c74"/>
        </listOfReactants>
        <listOfProducts>
          <speciesReference species="mwa186b31c_e5d6_458a_88d4_049b1704650b"/>
        </listOfProducts>
        <kineticLaw>
          <math xmlns="http://www.w3.org/1998/Math/MathML">
            <apply>
              <minus/>
              <apply>
                <times/>
                <ci> mw775c28a7_9ce2_451b_922e_b3294ce11719 </ci>
                <ci> mw4c5ebcce_a8f5_4624_8978_7a53e8993bd2 </ci>
                <ci> mw7538bad5_7472_42a9_a89d_9819036d9c74 </ci>
              </apply>
              <apply>
                <times/>
                <ci> mwf96ac196_4c19_4aaf_ba1c_61f363220b4e </ci>
                <ci> mwa186b31c_e5d6_458a_88d4_049b1704650b </ci>
              </apply>
            </apply>
          </math>
        </kineticLaw>
      </reaction>
      <reaction id="mw54c8a6c4_3257_4343_bfa3_2fa1db16a6c2" name="Blood_Reaction_Disease_05" fast="false">
        <listOfReactants>
          <speciesReference species="mw1ccc1495_a312_4674_afa9_c12669a0e23d"/>
          <speciesReference species="mw4c5ebcce_a8f5_4624_8978_7a53e8993bd2"/>
        </listOfReactants>
        <listOfProducts>
          <speciesReference species="mwd6394396_df0a_433a_91f3_3e327577f62d"/>
        </listOfProducts>
        <kineticLaw>
          <math xmlns="http://www.w3.org/1998/Math/MathML">
            <apply>
              <minus/>
              <apply>
                <times/>
                <ci> mw775c28a7_9ce2_451b_922e_b3294ce11719 </ci>
                <ci> mw1ccc1495_a312_4674_afa9_c12669a0e23d </ci>
                <ci> mw4c5ebcce_a8f5_4624_8978_7a53e8993bd2 </ci>
              </apply>
              <apply>
                <times/>
                <ci> mwf96ac196_4c19_4aaf_ba1c_61f363220b4e </ci>
                <ci> mwd6394396_df0a_433a_91f3_3e327577f62d </ci>
              </apply>
            </apply>
          </math>
        </kineticLaw>
      </reaction>
      <reaction id="mw03f18c89_50e0_45b8_a26e_55871e5c9de1" name="Blood_Reaction_Disease_07" fast="false">
        <listOfReactants>
          <speciesReference species="mw3c95378c_da03_4876_95bd_92240dbaa271"/>
          <speciesReference species="mw4c5ebcce_a8f5_4624_8978_7a53e8993bd2"/>
        </listOfReactants>
        <listOfProducts>
          <speciesReference species="mwacbf3076_4c49_4836_924b_264471704fb6"/>
        </listOfProducts>
        <kineticLaw>
          <math xmlns="http://www.w3.org/1998/Math/MathML">
            <apply>
              <minus/>
              <apply>
                <times/>
                <ci> mw6ebeb51c_aa27_4482_9909_a19f14321fdb </ci>
                <ci> mw3c95378c_da03_4876_95bd_92240dbaa271 </ci>
                <ci> mw4c5ebcce_a8f5_4624_8978_7a53e8993bd2 </ci>
              </apply>
              <apply>
                <times/>
                <ci> mw2e7938f4_a4fd_4ddf_8f05_52594e27b2e2 </ci>
                <ci> mwacbf3076_4c49_4836_924b_264471704fb6 </ci>
              </apply>
            </apply>
          </math>
        </kineticLaw>
      </reaction>
      <reaction id="mw3f8e8158_aa3b_4f59_adea_dcd5e5382a1c" name="Blood_Reaction_Disease_06" fast="false">
        <listOfReactants>
          <speciesReference species="mw3c95378c_da03_4876_95bd_92240dbaa271"/>
          <speciesReference species="mw6f08b749_08d2_42ad_84a2_e6c78c11630c"/>
        </listOfReactants>
        <listOfProducts>
          <speciesReference species="mwc062545a_575c_4f5d_829f_7b35458485bd"/>
        </listOfProducts>
        <kineticLaw>
          <math xmlns="http://www.w3.org/1998/Math/MathML">
            <apply>
              <minus/>
              <apply>
                <times/>
                <ci> mw759aa121_74c3_44e9_b3ad_3c6668d2f5f4 </ci>
                <ci> mw3c95378c_da03_4876_95bd_92240dbaa271 </ci>
                <ci> mw6f08b749_08d2_42ad_84a2_e6c78c11630c </ci>
              </apply>
              <apply>
                <times/>
                <ci> mw6ec68926_77d9_4d75_8bcb_239416e34b8e </ci>
                <ci> mwc062545a_575c_4f5d_829f_7b35458485bd </ci>
              </apply>
            </apply>
          </math>
        </kineticLaw>
      </reaction>
      <reaction id="mw7f1429eb_c53f_4c34_ae39_cfa5a5621692" name="Blood_Reaction_Disease_03" fast="false">
        <listOfReactants>
          <speciesReference species="mw1e1758d3_a02c_4b80_9656_fa40728166bc"/>
          <speciesReference species="mwffc3027b_6bb0_45a5_8a20_46758ef25075"/>
        </listOfReactants>
        <listOfProducts>
          <speciesReference species="mwc062545a_575c_4f5d_829f_7b35458485bd"/>
        </listOfProducts>
        <kineticLaw>
          <math xmlns="http://www.w3.org/1998/Math/MathML">
            <apply>
              <minus/>
              <apply>
                <times/>
                <ci> mwc8a81fed_3ef9_425e_b7c2_d4690ec86a3b </ci>
                <ci> mw1e1758d3_a02c_4b80_9656_fa40728166bc </ci>
                <ci> mwffc3027b_6bb0_45a5_8a20_46758ef25075 </ci>
              </apply>
              <apply>
                <times/>
                <ci> mw09d73c2d_f39a_46ca_9fca_ceb5d23d55ca </ci>
                <ci> mwc062545a_575c_4f5d_829f_7b35458485bd </ci>
              </apply>
            </apply>
          </math>
        </kineticLaw>
      </reaction>
      <reaction id="mw3cff9b5c_6cd9_4134_bea0_7d0397485bc0" name="Blood_Internalization_From_Diseased_R1_V121" reversible="false" fast="false">
        <listOfReactants>
          <speciesReference species="mwd6394396_df0a_433a_91f3_3e327577f62d"/>
        </listOfReactants>
        <kineticLaw>
          <math xmlns="http://www.w3.org/1998/Math/MathML">
            <apply>
              <times/>
              <ci> mwb4fc6dbf_47a6_45d3_bb36_35c9178e4540 </ci>
              <ci> mwd6394396_df0a_433a_91f3_3e327577f62d </ci>
            </apply>
          </math>
        </kineticLaw>
      </reaction>
      <reaction id="mwd8e692b5_a24b_40e5_86d2_d573c65ee0c7" name="Blood_Internalization_From_Diseased_R2_V121" reversible="false" fast="false">
        <listOfReactants>
          <speciesReference species="mwacbf3076_4c49_4836_924b_264471704fb6"/>
        </listOfReactants>
        <kineticLaw>
          <math xmlns="http://www.w3.org/1998/Math/MathML">
            <apply>
              <times/>
              <ci> mwc5337b80_4189_467d_a7e1_e1c39d117a15 </ci>
              <ci> mwacbf3076_4c49_4836_924b_264471704fb6 </ci>
            </apply>
          </math>
        </kineticLaw>
      </reaction>
      <reaction id="mw79cf5422_dd6f_49a3_8496_9f42cb1c4d29" name="Blood_Internalization_From_Diseased_V165_R1" reversible="false" fast="false">
        <listOfReactants>
          <speciesReference species="mw4b49c121_6029_472d_9097_21b04906473b"/>
        </listOfReactants>
        <kineticLaw>
          <math xmlns="http://www.w3.org/1998/Math/MathML">
            <apply>
              <times/>
              <ci> mwb941bc2e_53c7_40f4_a000_000dda6eda2b </ci>
              <ci> mw4b49c121_6029_472d_9097_21b04906473b </ci>
            </apply>
          </math>
        </kineticLaw>
      </reaction>
      <reaction id="mw686fb351_db9c_4665_b5c3_4409edbd3ebf" name="Blood_Internalization_From_Diseased_V165_R2" reversible="false" fast="false">
        <listOfReactants>
          <speciesReference species="mwffc3027b_6bb0_45a5_8a20_46758ef25075"/>
        </listOfReactants>
        <kineticLaw>
          <math xmlns="http://www.w3.org/1998/Math/MathML">
            <apply>
              <times/>
              <ci> mw2d58dbfb_83e9_4fd9_9feb_b5f99dd0bf1b </ci>
              <ci> mwffc3027b_6bb0_45a5_8a20_46758ef25075 </ci>
            </apply>
          </math>
        </kineticLaw>
      </reaction>
      <reaction id="mwfcb80b3e_293d_4ca1_80a6_322408552b4d" name="Blood_Internalization_From_Diseased_V165_N1" reversible="false" fast="false">
        <listOfReactants>
          <speciesReference species="mw6f08b749_08d2_42ad_84a2_e6c78c11630c"/>
        </listOfReactants>
        <kineticLaw>
          <math xmlns="http://www.w3.org/1998/Math/MathML">
            <apply>
              <times/>
              <ci> mwc5caa2e4_ec14_4287_b323_0f7e13557d88 </ci>
              <ci> mw6f08b749_08d2_42ad_84a2_e6c78c11630c </ci>
            </apply>
          </math>
        </kineticLaw>
      </reaction>
      <reaction id="mw04cc11a8_f981_42b0_8416_e7460f3cda78" name="Blood_Internalization_From_Diseased_R2_V165_N1" reversible="false" fast="false">
        <listOfReactants>
          <speciesReference species="mwc062545a_575c_4f5d_829f_7b35458485bd"/>
        </listOfReactants>
        <kineticLaw>
          <math xmlns="http://www.w3.org/1998/Math/MathML">
            <apply>
              <times/>
              <ci> mwa3fe1a2e_6dff_471c_a5cb_40dcbdf16b5c </ci>
              <ci> mwc062545a_575c_4f5d_829f_7b35458485bd </ci>
            </apply>
          </math>
        </kineticLaw>
      </reaction>
      <reaction id="mw8785d341_2670_4a90_8a4e_2f93bce85dae" name="Blood_Internalization_From_Diseased_V121_R1_N1" reversible="false" fast="false">
        <listOfReactants>
          <speciesReference species="mwa186b31c_e5d6_458a_88d4_049b1704650b"/>
        </listOfReactants>
        <kineticLaw>
          <math xmlns="http://www.w3.org/1998/Math/MathML">
            <apply>
              <times/>
              <ci> mw0c337bdf_8bea_426c_a588_588c2885184c </ci>
              <ci> mwa186b31c_e5d6_458a_88d4_049b1704650b </ci>
            </apply>
          </math>
        </kineticLaw>
      </reaction>
      <reaction id="mw1bd53841_d843_4576_9ee4_91b617e7042d" name="Blood_Reaction_Disease_02" fast="false">
        <listOfReactants>
          <speciesReference species="mw1e1758d3_a02c_4b80_9656_fa40728166bc"/>
          <speciesReference species="mwd6394396_df0a_433a_91f3_3e327577f62d"/>
        </listOfReactants>
        <listOfProducts>
          <speciesReference species="mwa186b31c_e5d6_458a_88d4_049b1704650b"/>
        </listOfProducts>
        <kineticLaw>
          <math xmlns="http://www.w3.org/1998/Math/MathML">
            <apply>
              <minus/>
              <apply>
                <times/>
                <ci> mwe778c395_d049_494d_a428_2aa9d37aa64b </ci>
                <ci> mw1e1758d3_a02c_4b80_9656_fa40728166bc </ci>
                <ci> mwd6394396_df0a_433a_91f3_3e327577f62d </ci>
              </apply>
              <apply>
                <times/>
                <ci> mwc28e14e1_5b94_43d1_94df_dc439913f5f0 </ci>
                <ci> mwa186b31c_e5d6_458a_88d4_049b1704650b </ci>
              </apply>
            </apply>
          </math>
        </kineticLaw>
      </reaction>
      <reaction id="mw06f261b5_d6bf_4c00_a402_12823803f10f" name="Diseased_Permeable_Transfer_To_Blood_V165" reversible="false" fast="false">
        <listOfReactants>
          <speciesReference species="mw1ea0c3a7_65f2_481e_9c97_964b7c105cf2"/>
        </listOfReactants>
        <kineticLaw>
          <math xmlns="http://www.w3.org/1998/Math/MathML">
            <apply>
              <times/>
              <ci> mw7dc0db1b_f0e1_45ba_9e7a_c2d80f204420 </ci>
              <ci> mw1ea0c3a7_65f2_481e_9c97_964b7c105cf2 </ci>
            </apply>
          </math>
        </kineticLaw>
      </reaction>
      <reaction id="mw194f2add_6ffb_44bb_b7bb_75f36a40953f" name="Diseased_Permeable_Transfer_To_Blood_V121" reversible="false" fast="false">
        <listOfReactants>
          <speciesReference species="mwa497fad8_54d8_4e77_a18a_30750a718943"/>
        </listOfReactants>
        <kineticLaw>
          <math xmlns="http://www.w3.org/1998/Math/MathML">
            <apply>
              <times/>
              <ci> mw100a0479_ac22_46ce_8bbf_c8ff9b91e02b </ci>
              <ci> mwa497fad8_54d8_4e77_a18a_30750a718943 </ci>
            </apply>
          </math>
        </kineticLaw>
      </reaction>
      <reaction id="mw9500c208_26e8_40f0_8cf3_51d792a17f80" name="Diseased_Permeable_Transfer_From_Blood_V165" reversible="false" fast="false">
        <listOfProducts>
          <speciesReference species="mw1ea0c3a7_65f2_481e_9c97_964b7c105cf2"/>
        </listOfProducts>
        <kineticLaw>
          <math xmlns="http://www.w3.org/1998/Math/MathML">
            <apply>
              <times/>
              <ci> mw726de074_2f49_4765_b5d3_2f9a79630d07 </ci>
              <ci> mwecb56797_faf8_48a3_baaf_a89db04111aa </ci>
            </apply>
          </math>
        </kineticLaw>
      </reaction>
      <reaction id="mw68572ad4_6918_4953_99a4_ca94ce15d7b5" name="Diseased_Permeable_Transfer_From_Blood_V121" reversible="false" fast="false">
        <listOfProducts>
          <speciesReference species="mwa497fad8_54d8_4e77_a18a_30750a718943"/>
        </listOfProducts>
        <kineticLaw>
          <math xmlns="http://www.w3.org/1998/Math/MathML">
            <apply>
              <times/>
              <ci> mw05459601_897e_4808_b99c_6527c278ef0d </ci>
              <ci> mw4c5ebcce_a8f5_4624_8978_7a53e8993bd2 </ci>
            </apply>
          </math>
        </kineticLaw>
      </reaction>
      <reaction id="mwe4125ea0_9b94_4163_b6c7_56a3f9911321" name="Blood_Lymphatic_Drainage_From_Diseased_V165" reversible="false" fast="false">
        <listOfProducts>
          <speciesReference species="mwecb56797_faf8_48a3_baaf_a89db04111aa"/>
        </listOfProducts>
        <kineticLaw>
          <math xmlns="http://www.w3.org/1998/Math/MathML">
            <apply>
              <times/>
              <ci> mw06e91dd8_c42e_4fd0_93bb_f289bf6a9ba0 </ci>
              <ci> mw1ea0c3a7_65f2_481e_9c97_964b7c105cf2 </ci>
            </apply>
          </math>
        </kineticLaw>
      </reaction>
      <reaction id="mw55ece93c_4d8d_43ea_ad0e_860f723e7dc5" name="Blood_Lymphatic_Drainage_From_Diseased_V121" reversible="false" fast="false">
        <listOfProducts>
          <speciesReference species="mw4c5ebcce_a8f5_4624_8978_7a53e8993bd2"/>
        </listOfProducts>
        <kineticLaw>
          <math xmlns="http://www.w3.org/1998/Math/MathML">
            <apply>
              <times/>
              <ci> mw06e91dd8_c42e_4fd0_93bb_f289bf6a9ba0 </ci>
              <ci> mwa497fad8_54d8_4e77_a18a_30750a718943 </ci>
            </apply>
          </math>
        </kineticLaw>
      </reaction>
      <reaction id="mw0d1f84e6_e691_4c2b_b63f_3fbfd2e3a207" name="Blood_Permeable_Transfer_From_Normal_V165" reversible="false" fast="false">
        <listOfProducts>
          <speciesReference species="mwecb56797_faf8_48a3_baaf_a89db04111aa"/>
        </listOfProducts>
        <kineticLaw>
          <math xmlns="http://www.w3.org/1998/Math/MathML">
            <apply>
              <times/>
              <ci> mw022002d6_0443_47ec_ae8d_9edc4a60946c </ci>
              <ci> mw3167ea31_4447_419a_975d_3040288e25e5 </ci>
            </apply>
          </math>
        </kineticLaw>
      </reaction>
      <reaction id="mw499f3dfb_cce3_421e_b4a2_2cf5043fea04" name="Blood_Permeable_Transfer_From_Normal_V121" reversible="false" fast="false">
        <listOfProducts>
          <speciesReference species="mw4c5ebcce_a8f5_4624_8978_7a53e8993bd2"/>
        </listOfProducts>
        <kineticLaw>
          <math xmlns="http://www.w3.org/1998/Math/MathML">
            <apply>
              <times/>
              <ci> mw8ac97c55_4ad2_4fbe_8019_1e846656c9d6 </ci>
              <ci> mwb072ceea_cd4c_47f5_a7b6_6a56c4e676b7 </ci>
            </apply>
          </math>
        </kineticLaw>
      </reaction>
      <reaction id="mw6d0e0f59_800d_488a_8ba5_a4f99e5e5020" name="Blood_Permeable_Transfer_From_Diseased_V165" reversible="false" fast="false">
        <listOfProducts>
          <speciesReference species="mwecb56797_faf8_48a3_baaf_a89db04111aa"/>
        </listOfProducts>
        <kineticLaw>
          <math xmlns="http://www.w3.org/1998/Math/MathML">
            <apply>
              <times/>
              <ci> mwee985d66_46fb_4661_83f0_e28f2f3dcc72 </ci>
              <ci> mw1ea0c3a7_65f2_481e_9c97_964b7c105cf2 </ci>
            </apply>
          </math>
        </kineticLaw>
      </reaction>
      <reaction id="mwff31faa7_7393_48d9_bd8d_6ce27b193c3a" name="Blood_Permeable_Transfer_From_Diseased_V121" reversible="false" fast="false">
        <listOfProducts>
          <speciesReference species="mw4c5ebcce_a8f5_4624_8978_7a53e8993bd2"/>
        </listOfProducts>
        <kineticLaw>
          <math xmlns="http://www.w3.org/1998/Math/MathML">
            <apply>
              <times/>
              <ci> mw3f07be6d_bac3_4b6d_b557_de798eb2c99f </ci>
              <ci> mwa497fad8_54d8_4e77_a18a_30750a718943 </ci>
            </apply>
          </math>
        </kineticLaw>
      </reaction>
      <reaction id="mwc6266a9e_1966_4d69_ba41_bed43c4ec7b4" name="Blood_Permeable_Transfer_To_Diseased_V165" reversible="false" fast="false">
        <listOfReactants>
          <speciesReference species="mwecb56797_faf8_48a3_baaf_a89db04111aa"/>
        </listOfReactants>
        <kineticLaw>
          <math xmlns="http://www.w3.org/1998/Math/MathML">
            <apply>
              <times/>
              <ci> mw0fb93d35_b3a0_427f_a796_2ddad79fab26 </ci>
              <ci> mwecb56797_faf8_48a3_baaf_a89db04111aa </ci>
            </apply>
          </math>
        </kineticLaw>
      </reaction>
      <reaction id="mw8eddedf1_07fc_43ab_bbe0_026f83050685" name="Blood_Permeable_Transfer_to_Diseased_V121" reversible="false" fast="false">
        <listOfReactants>
          <speciesReference species="mw4c5ebcce_a8f5_4624_8978_7a53e8993bd2"/>
        </listOfReactants>
        <kineticLaw>
          <math xmlns="http://www.w3.org/1998/Math/MathML">
            <apply>
              <times/>
              <ci> mwcfd64a79_6a04_4913_a205_e57c10e56d9f </ci>
              <ci> mw4c5ebcce_a8f5_4624_8978_7a53e8993bd2 </ci>
            </apply>
          </math>
        </kineticLaw>
      </reaction>
      <reaction id="mwaad31020_8eb6_4bb5_9d1b_a5ea424e1ca5" name="Blood_Clearance_V165" reversible="false" fast="false">
        <listOfReactants>
          <speciesReference species="mwecb56797_faf8_48a3_baaf_a89db04111aa"/>
        </listOfReactants>
        <kineticLaw>
          <math xmlns="http://www.w3.org/1998/Math/MathML">
            <apply>
              <times/>
              <ci> mwef205f5a_96c9_4409_ab9d_277b8cc0b2c1 </ci>
              <ci> mwecb56797_faf8_48a3_baaf_a89db04111aa </ci>
            </apply>
          </math>
        </kineticLaw>
      </reaction>
      <reaction id="mw66b9bcfe_4662_4f73_87f0_1c722266d17a" name="Blood_Clearance_V121" reversible="false" fast="false">
        <listOfReactants>
          <speciesReference species="mw4c5ebcce_a8f5_4624_8978_7a53e8993bd2"/>
        </listOfReactants>
        <kineticLaw>
          <math xmlns="http://www.w3.org/1998/Math/MathML">
            <apply>
              <times/>
              <ci> mw96d3d828_ef20_4d05_806d_1e8a35bb63f6 </ci>
              <ci> mw4c5ebcce_a8f5_4624_8978_7a53e8993bd2 </ci>
            </apply>
          </math>
        </kineticLaw>
      </reaction>
      <reaction id="mw9c0ce041_4579_46b1_9451_07e8bc49c2ca" name="Normal_Lymphatic_Drainage_V165" reversible="false" fast="false">
        <listOfReactants>
          <speciesReference species="mw3167ea31_4447_419a_975d_3040288e25e5"/>
        </listOfReactants>
        <kineticLaw>
          <math xmlns="http://www.w3.org/1998/Math/MathML">
            <apply>
              <times/>
              <ci> mw3975b10a_5e89_472d_b098_1144940b91cc </ci>
              <ci> mw3167ea31_4447_419a_975d_3040288e25e5 </ci>
            </apply>
          </math>
        </kineticLaw>
      </reaction>
      <reaction id="mw70999993_1478_460a_8495_542811156d94" name="Normal_Lymphatic_Drainage_V121" reversible="false" fast="false">
        <listOfReactants>
          <speciesReference species="mwb072ceea_cd4c_47f5_a7b6_6a56c4e676b7"/>
        </listOfReactants>
        <kineticLaw>
          <math xmlns="http://www.w3.org/1998/Math/MathML">
            <apply>
              <times/>
              <ci> mw3975b10a_5e89_472d_b098_1144940b91cc </ci>
              <ci> mwb072ceea_cd4c_47f5_a7b6_6a56c4e676b7 </ci>
            </apply>
          </math>
        </kineticLaw>
      </reaction>
      <reaction id="mw4eba8687_d95d_462a_a9e0_8a7cdbb4504e" name="Normal_Permeable_Transfer_To_Blood_V165" reversible="false" fast="false">
        <listOfReactants>
          <speciesReference species="mw3167ea31_4447_419a_975d_3040288e25e5"/>
        </listOfReactants>
        <kineticLaw>
          <math xmlns="http://www.w3.org/1998/Math/MathML">
            <apply>
              <times/>
              <ci> mwa75875a8_3de7_46d5_9b2e_46a34d4f14a1 </ci>
              <ci> mw3167ea31_4447_419a_975d_3040288e25e5 </ci>
            </apply>
          </math>
        </kineticLaw>
      </reaction>
      <reaction id="mw7911f864_5606_4516_b481_35d2e30b343b" name="Normal_Permeable_Transfer_To_Blood_V121" reversible="false" fast="false">
        <listOfReactants>
          <speciesReference species="mwb072ceea_cd4c_47f5_a7b6_6a56c4e676b7"/>
        </listOfReactants>
        <kineticLaw>
          <math xmlns="http://www.w3.org/1998/Math/MathML">
            <apply>
              <times/>
              <ci> mwbaa7a812_8229_4f34_b82b_2f2f85febb7a </ci>
              <ci> mwb072ceea_cd4c_47f5_a7b6_6a56c4e676b7 </ci>
            </apply>
          </math>
        </kineticLaw>
      </reaction>
      <reaction id="mw0af0212c_c5ec_475a_89eb_55b8e61e2f9c" name="Normal_Permeable_Transfer_From_Blood_V165" reversible="false" fast="false">
        <listOfProducts>
          <speciesReference species="mw3167ea31_4447_419a_975d_3040288e25e5"/>
        </listOfProducts>
        <kineticLaw>
          <math xmlns="http://www.w3.org/1998/Math/MathML">
            <apply>
              <times/>
              <ci> mw0e9a1572_902a_494e_a174_bc23538b443f </ci>
              <ci> mwecb56797_faf8_48a3_baaf_a89db04111aa </ci>
            </apply>
          </math>
        </kineticLaw>
      </reaction>
      <reaction id="mw96a4ac99_b263_4add_82f0_0af430ecb237" name="Normal_Permeable_Transfer_From_Blood_V121" reversible="false" fast="false">
        <listOfProducts>
          <speciesReference species="mwb072ceea_cd4c_47f5_a7b6_6a56c4e676b7"/>
        </listOfProducts>
        <kineticLaw>
          <math xmlns="http://www.w3.org/1998/Math/MathML">
            <apply>
              <times/>
              <ci> mw278c248c_135c_426a_be24_bbf18e948ecf </ci>
              <ci> mw4c5ebcce_a8f5_4624_8978_7a53e8993bd2 </ci>
            </apply>
          </math>
        </kineticLaw>
      </reaction>
      <reaction id="mwaa3712f2_fdf9_4360_b463_1bdb08460bd9" name="Blood_Reaction_Normal_12" fast="false">
        <listOfReactants>
          <speciesReference species="mwecb56797_faf8_48a3_baaf_a89db04111aa"/>
          <speciesReference species="mw7d081f0c_582c_4d28_b868_a4de09cba829"/>
        </listOfReactants>
        <listOfProducts>
          <speciesReference species="mwcfb35ca6_73c6_4bce_9dd0_763114f14e97"/>
        </listOfProducts>
        <kineticLaw>
          <math xmlns="http://www.w3.org/1998/Math/MathML">
            <apply>
              <minus/>
              <apply>
                <times/>
                <ci> mw54c372e0_cb54_4440_ac0c_a3fc8d59d6f9 </ci>
                <ci> mwecb56797_faf8_48a3_baaf_a89db04111aa </ci>
                <ci> mw7d081f0c_582c_4d28_b868_a4de09cba829 </ci>
              </apply>
              <apply>
                <times/>
                <ci> mw870b93ba_dba8_473f_adbe_1c0042612df6 </ci>
                <ci> mwcfb35ca6_73c6_4bce_9dd0_763114f14e97 </ci>
              </apply>
            </apply>
          </math>
        </kineticLaw>
      </reaction>
      <reaction id="mw4c1c5c47_00dc_495f_b3b9_37e3a09e98f2" name="Blood_Reaction_Normal_13" fast="false">
        <listOfReactants>
          <speciesReference species="mwecb56797_faf8_48a3_baaf_a89db04111aa"/>
          <speciesReference species="mw473a7d02_abea_45ae_a0b2_6e49e553d2a7"/>
        </listOfReactants>
        <listOfProducts>
          <speciesReference species="mwbc9d95f9_d96d_4445_bc53_f4f193419fb0"/>
        </listOfProducts>
        <kineticLaw>
          <math xmlns="http://www.w3.org/1998/Math/MathML">
            <apply>
              <minus/>
              <apply>
                <times/>
                <ci> mw1ce0b1f3_9e4c_4c71_aba0_4b7a71311ba7 </ci>
                <ci> mwecb56797_faf8_48a3_baaf_a89db04111aa </ci>
                <ci> mw473a7d02_abea_45ae_a0b2_6e49e553d2a7 </ci>
              </apply>
              <apply>
                <times/>
                <ci> mw5d0b5f72_d343_4f42_81f9_1859501e86e8 </ci>
                <ci> mwbc9d95f9_d96d_4445_bc53_f4f193419fb0 </ci>
              </apply>
            </apply>
          </math>
        </kineticLaw>
      </reaction>
      <reaction id="mwe69c3e4b_fc83_4eb9_85a7_adf5e9e0f31f" name="Blood_Reaction_Normal_11" fast="false">
        <listOfReactants>
          <speciesReference species="mwecb56797_faf8_48a3_baaf_a89db04111aa"/>
          <speciesReference species="mwc45bb1c9_1013_4e0c_ae0f_7bde61e046db"/>
        </listOfReactants>
        <listOfProducts>
          <speciesReference species="mw54fa85cf_2fbe_4a47_9b7e_91d5b9a26b32"/>
        </listOfProducts>
        <kineticLaw>
          <math xmlns="http://www.w3.org/1998/Math/MathML">
            <apply>
              <minus/>
              <apply>
                <times/>
                <ci> mw60ef950e_7663_47e4_97f0_0a9d6994f43b </ci>
                <ci> mwecb56797_faf8_48a3_baaf_a89db04111aa </ci>
                <ci> mwc45bb1c9_1013_4e0c_ae0f_7bde61e046db </ci>
              </apply>
              <apply>
                <times/>
                <ci> mw3694f70d_557b_433b_bf39_fa92f1fd598e </ci>
                <ci> mw54fa85cf_2fbe_4a47_9b7e_91d5b9a26b32 </ci>
              </apply>
            </apply>
          </math>
        </kineticLaw>
      </reaction>
      <reaction id="mw2182b0ad_16fe_4ffe_a361_aa7f60cc0cf2" name="Blood_Reaction_Normal_09" fast="false">
        <listOfReactants>
          <speciesReference species="mw4c5ebcce_a8f5_4624_8978_7a53e8993bd2"/>
          <speciesReference species="mwf5f06aa3_d4fb_488f_be90_76aaaf053dff"/>
        </listOfReactants>
        <listOfProducts>
          <speciesReference species="mwb100b620_6c77_45b8_bf73_5c3b2645ed65"/>
        </listOfProducts>
        <kineticLaw>
          <math xmlns="http://www.w3.org/1998/Math/MathML">
            <apply>
              <minus/>
              <apply>
                <times/>
                <ci> mwd220e674_856c_40be_b4c1_af311c00e6e8 </ci>
                <ci> mw4c5ebcce_a8f5_4624_8978_7a53e8993bd2 </ci>
                <ci> mwf5f06aa3_d4fb_488f_be90_76aaaf053dff </ci>
              </apply>
              <apply>
                <times/>
                <ci> mw17f13a39_2f0c_490e_875e_115e6832d7eb </ci>
                <ci> mwb100b620_6c77_45b8_bf73_5c3b2645ed65 </ci>
              </apply>
            </apply>
          </math>
        </kineticLaw>
      </reaction>
      <reaction id="mw4ac2f33f_59f2_4e13_afc2_8665420a77ed" name="Blood_Reaction_Normal_05" fast="false">
        <listOfReactants>
          <speciesReference species="mw7d081f0c_582c_4d28_b868_a4de09cba829"/>
          <speciesReference species="mw4c5ebcce_a8f5_4624_8978_7a53e8993bd2"/>
        </listOfReactants>
        <listOfProducts>
          <speciesReference species="mweefe5586_d882_448e_bf57_805e2ae91fdb"/>
        </listOfProducts>
        <kineticLaw>
          <math xmlns="http://www.w3.org/1998/Math/MathML">
            <apply>
              <minus/>
              <apply>
                <times/>
                <ci> mwd220e674_856c_40be_b4c1_af311c00e6e8 </ci>
                <ci> mw7d081f0c_582c_4d28_b868_a4de09cba829 </ci>
                <ci> mw4c5ebcce_a8f5_4624_8978_7a53e8993bd2 </ci>
              </apply>
              <apply>
                <times/>
                <ci> mw17f13a39_2f0c_490e_875e_115e6832d7eb </ci>
                <ci> mweefe5586_d882_448e_bf57_805e2ae91fdb </ci>
              </apply>
            </apply>
          </math>
        </kineticLaw>
      </reaction>
      <reaction id="mw89481934_2965_431d_9619_fed6afb07f05" name="Blood_Reaction_Normal_07" fast="false">
        <listOfReactants>
          <speciesReference species="mw473a7d02_abea_45ae_a0b2_6e49e553d2a7"/>
          <speciesReference species="mw4c5ebcce_a8f5_4624_8978_7a53e8993bd2"/>
        </listOfReactants>
        <listOfProducts>
          <speciesReference species="mwdcda0b26_c039_4d52_af93_b7c6d7c2b260"/>
        </listOfProducts>
        <kineticLaw>
          <math xmlns="http://www.w3.org/1998/Math/MathML">
            <apply>
              <minus/>
              <apply>
                <times/>
                <ci> mwfc13305c_e728_46c3_b390_bfb3ea167fac </ci>
                <ci> mw473a7d02_abea_45ae_a0b2_6e49e553d2a7 </ci>
                <ci> mw4c5ebcce_a8f5_4624_8978_7a53e8993bd2 </ci>
              </apply>
              <apply>
                <times/>
                <ci> mw54a1e148_2dc2_4073_b5d2_c5428fda3a8a </ci>
                <ci> mwdcda0b26_c039_4d52_af93_b7c6d7c2b260 </ci>
              </apply>
            </apply>
          </math>
        </kineticLaw>
      </reaction>
      <reaction id="mwf4633293_e152_4c12_a92f_69d923518d22" name="Blood_Internalization_From_Normal_R2_N1" reversible="false" fast="false">
        <listOfReactants>
          <speciesReference species="mwfd76c7be_fa1c_4038_828b_b20d1971b4a9"/>
        </listOfReactants>
        <kineticLaw>
          <math xmlns="http://www.w3.org/1998/Math/MathML">
            <apply>
              <times/>
              <ci> mw2941af92_5fd2_4ab6_994a_50dd77f77030 </ci>
              <ci> mwfd76c7be_fa1c_4038_828b_b20d1971b4a9 </ci>
            </apply>
          </math>
        </kineticLaw>
      </reaction>
      <reaction id="mw5bba81cb_cff4_4f67_98c5_6e7c382be70b" name="Blood_Reaction_Normal_06" fast="false">
        <listOfReactants>
          <speciesReference species="mw473a7d02_abea_45ae_a0b2_6e49e553d2a7"/>
          <speciesReference species="mw54fa85cf_2fbe_4a47_9b7e_91d5b9a26b32"/>
        </listOfReactants>
        <listOfProducts>
          <speciesReference species="mwfd76c7be_fa1c_4038_828b_b20d1971b4a9"/>
        </listOfProducts>
        <kineticLaw>
          <math xmlns="http://www.w3.org/1998/Math/MathML">
            <apply>
              <minus/>
              <apply>
                <times/>
                <ci> mw39ecc9d4_be66_411a_bb9b_2315b1ee8c83 </ci>
                <ci> mw473a7d02_abea_45ae_a0b2_6e49e553d2a7 </ci>
                <ci> mw54fa85cf_2fbe_4a47_9b7e_91d5b9a26b32 </ci>
              </apply>
              <apply>
                <times/>
                <ci> mw785cfda0_df60_401e_98aa_d1c7c00fc3a7 </ci>
                <ci> mwfd76c7be_fa1c_4038_828b_b20d1971b4a9 </ci>
              </apply>
            </apply>
          </math>
        </kineticLaw>
      </reaction>
      <reaction id="mwb2d1a693_6236_499b_87c9_b75673400e32" name="Blood_Reaction_Normal_03" fast="false">
        <listOfReactants>
          <speciesReference species="mwc45bb1c9_1013_4e0c_ae0f_7bde61e046db"/>
          <speciesReference species="mwbc9d95f9_d96d_4445_bc53_f4f193419fb0"/>
        </listOfReactants>
        <listOfProducts>
          <speciesReference species="mwfd76c7be_fa1c_4038_828b_b20d1971b4a9"/>
        </listOfProducts>
        <kineticLaw>
          <math xmlns="http://www.w3.org/1998/Math/MathML">
            <apply>
              <minus/>
              <apply>
                <times/>
                <ci> mw8849530b_6e62_46ee_b7ef_448446d5b0e1 </ci>
                <ci> mwc45bb1c9_1013_4e0c_ae0f_7bde61e046db </ci>
                <ci> mwbc9d95f9_d96d_4445_bc53_f4f193419fb0 </ci>
              </apply>
              <apply>
                <times/>
                <ci> mw2430e6f4_87d1_4eac_9bc2_66c50debd4b0 </ci>
                <ci> mwfd76c7be_fa1c_4038_828b_b20d1971b4a9 </ci>
              </apply>
            </apply>
          </math>
        </kineticLaw>
      </reaction>
      <reaction id="mw5057175a_0041_4ddc_b1b5_401618c8096d" name="Blood_Internalization_From_Normal_V165_R1" reversible="false" fast="false">
        <listOfReactants>
          <speciesReference species="mwcfb35ca6_73c6_4bce_9dd0_763114f14e97"/>
        </listOfReactants>
        <kineticLaw>
          <math xmlns="http://www.w3.org/1998/Math/MathML">
            <apply>
              <times/>
              <ci> mwf3887d1c_7c55_476a_a60e_1e14c167227c </ci>
              <ci> mwcfb35ca6_73c6_4bce_9dd0_763114f14e97 </ci>
            </apply>
          </math>
        </kineticLaw>
      </reaction>
      <reaction id="mw1a5c12c3_756e_4e15_b5fc_9923f4f63c65" name="Blood_Internalization_From_Normal_V165_R2" reversible="false" fast="false">
        <listOfReactants>
          <speciesReference species="mwbc9d95f9_d96d_4445_bc53_f4f193419fb0"/>
        </listOfReactants>
        <kineticLaw>
          <math xmlns="http://www.w3.org/1998/Math/MathML">
            <apply>
              <times/>
              <ci> mwbb95845e_1adc_4dde_85be_74312acdb8f0 </ci>
              <ci> mwbc9d95f9_d96d_4445_bc53_f4f193419fb0 </ci>
            </apply>
          </math>
        </kineticLaw>
      </reaction>
      <reaction id="mwe4bb37f8_1f7c_486b_985d_ac44f0bb9679" name="Blood_Internalization_From_Normal_V165_N1" reversible="false" fast="false">
        <listOfReactants>
          <speciesReference species="mw54fa85cf_2fbe_4a47_9b7e_91d5b9a26b32"/>
        </listOfReactants>
        <kineticLaw>
          <math xmlns="http://www.w3.org/1998/Math/MathML">
            <apply>
              <times/>
              <ci> mwd8ef9a58_f210_4a17_8f17_c31578ec7fa6 </ci>
              <ci> mw54fa85cf_2fbe_4a47_9b7e_91d5b9a26b32 </ci>
            </apply>
          </math>
        </kineticLaw>
      </reaction>
      <reaction id="mw962cd1b8_e643_4ab8_83f7_edadf3ef92a9" name="Blood_Internalization_From_Normal_V121_R1_N1" reversible="false" fast="false">
        <listOfReactants>
          <speciesReference species="mwb100b620_6c77_45b8_bf73_5c3b2645ed65"/>
        </listOfReactants>
        <kineticLaw>
          <math xmlns="http://www.w3.org/1998/Math/MathML">
            <apply>
              <times/>
              <ci> mwb1522915_7634_44d9_84b1_25781fa9bae6 </ci>
              <ci> mwb100b620_6c77_45b8_bf73_5c3b2645ed65 </ci>
            </apply>
          </math>
        </kineticLaw>
      </reaction>
      <reaction id="mwace0858b_75ae_4852_9bbc_398d923d8630" name="Blood_Internalization_From_Normal_R1_V121" reversible="false" fast="false">
        <listOfReactants>
          <speciesReference species="mweefe5586_d882_448e_bf57_805e2ae91fdb"/>
        </listOfReactants>
        <kineticLaw>
          <math xmlns="http://www.w3.org/1998/Math/MathML">
            <apply>
              <times/>
              <ci> mwdd1609e6_267a_409b_9c50_dcb85a1859af </ci>
              <ci> mweefe5586_d882_448e_bf57_805e2ae91fdb </ci>
            </apply>
          </math>
        </kineticLaw>
      </reaction>
      <reaction id="mw541ae441_0373_4420_b138_244c00fe209e" name="Blood_Internalization_From_Normal_R2_V121" reversible="false" fast="false">
        <listOfReactants>
          <speciesReference species="mwdcda0b26_c039_4d52_af93_b7c6d7c2b260"/>
        </listOfReactants>
        <kineticLaw>
          <math xmlns="http://www.w3.org/1998/Math/MathML">
            <apply>
              <times/>
              <ci> mw0b83e91d_348e_4f7a_af4b_07f6ca5f1952 </ci>
              <ci> mwdcda0b26_c039_4d52_af93_b7c6d7c2b260 </ci>
            </apply>
          </math>
        </kineticLaw>
      </reaction>
      <reaction id="mw8c8e15ae_8e65_4d61_a57b_4d1bc6e97a23" name="Blood_Reaction_Normal_02" fast="false">
        <listOfReactants>
          <speciesReference species="mwc45bb1c9_1013_4e0c_ae0f_7bde61e046db"/>
          <speciesReference species="mweefe5586_d882_448e_bf57_805e2ae91fdb"/>
        </listOfReactants>
        <listOfProducts>
          <speciesReference species="mwb100b620_6c77_45b8_bf73_5c3b2645ed65"/>
        </listOfProducts>
        <kineticLaw>
          <math xmlns="http://www.w3.org/1998/Math/MathML">
            <apply>
              <minus/>
              <apply>
                <times/>
                <ci> mw3f888bbe_9c38_414d_893d_abd19a858eac </ci>
                <ci> mwc45bb1c9_1013_4e0c_ae0f_7bde61e046db </ci>
                <ci> mweefe5586_d882_448e_bf57_805e2ae91fdb </ci>
              </apply>
              <apply>
                <times/>
                <ci> mw7be7ffc6_5fdc_4177_9f2d_790b723c833f </ci>
                <ci> mwb100b620_6c77_45b8_bf73_5c3b2645ed65 </ci>
              </apply>
            </apply>
          </math>
        </kineticLaw>
      </reaction>
      <reaction id="mw2540f874_b9a6_4ed5_885c_d56e55743888" name="Normal_Reaction_22" fast="false">
        <listOfReactants>
          <speciesReference species="mw3167ea31_4447_419a_975d_3040288e25e5"/>
          <speciesReference species="mw960128f2_f669_4c8b_b0c9_98963636c26b"/>
        </listOfReactants>
        <listOfProducts>
          <speciesReference species="mw4533c986_3e47_4bf3_a504_97de70b08309"/>
        </listOfProducts>
        <kineticLaw>
          <math xmlns="http://www.w3.org/1998/Math/MathML">
            <apply>
              <minus/>
              <apply>
                <times/>
                <ci> mw5dcd98d3_f2bb_40a2_aa44_42cb8d56c595 </ci>
                <ci> mw3167ea31_4447_419a_975d_3040288e25e5 </ci>
                <ci> mw960128f2_f669_4c8b_b0c9_98963636c26b </ci>
              </apply>
              <apply>
                <times/>
                <ci> mwcfedb8df_cd27_4803_aa97_b3576cd3ba6a </ci>
                <ci> mw4533c986_3e47_4bf3_a504_97de70b08309 </ci>
              </apply>
            </apply>
          </math>
        </kineticLaw>
      </reaction>
      <reaction id="mwb9c08996_bcda_4a71_bbc2_54d528d6934f" name="Normal_Reaction_21" fast="false">
        <listOfReactants>
          <speciesReference species="mw3167ea31_4447_419a_975d_3040288e25e5"/>
          <speciesReference species="mwaaf8dba9_d057_452a_b140_d4ec377357ee"/>
        </listOfReactants>
        <listOfProducts>
          <speciesReference species="mw3505b384_d736_41d5_986e_237086a3474b"/>
        </listOfProducts>
        <kineticLaw>
          <math xmlns="http://www.w3.org/1998/Math/MathML">
            <apply>
              <minus/>
              <apply>
                <times/>
                <ci> mw9344900a_fba4_4df2_ac0d_27783ecfa59e </ci>
                <ci> mw3167ea31_4447_419a_975d_3040288e25e5 </ci>
                <ci> mwaaf8dba9_d057_452a_b140_d4ec377357ee </ci>
              </apply>
              <apply>
                <times/>
                <ci> mw89d966e8_276f_4150_aa2e_9467ee716bc5 </ci>
                <ci> mw3505b384_d736_41d5_986e_237086a3474b </ci>
              </apply>
            </apply>
          </math>
        </kineticLaw>
      </reaction>
      <reaction id="mw2c08cf7d_1a8b_4ccb_8496_d27363511ba4" name="Normal_Reaction_23" fast="false">
        <listOfReactants>
          <speciesReference species="mw3167ea31_4447_419a_975d_3040288e25e5"/>
          <speciesReference species="mwd467b610_6961_4b95_90e3_29644ae3cac2"/>
        </listOfReactants>
        <listOfProducts>
          <speciesReference species="mwa20d0766_9f84_464c_9b03_8b48925e8112"/>
        </listOfProducts>
        <kineticLaw>
          <math xmlns="http://www.w3.org/1998/Math/MathML">
            <apply>
              <minus/>
              <apply>
                <times/>
                <ci> mwec87cda5_76ca_4ffd_a9a0_a60193b81660 </ci>
                <ci> mw3167ea31_4447_419a_975d_3040288e25e5 </ci>
                <ci> mwd467b610_6961_4b95_90e3_29644ae3cac2 </ci>
              </apply>
              <apply>
                <times/>
                <ci> mwbd0a9613_fb91_4256_9c82_124fe282ad0b </ci>
                <ci> mwa20d0766_9f84_464c_9b03_8b48925e8112 </ci>
              </apply>
            </apply>
          </math>
        </kineticLaw>
      </reaction>
      <reaction id="mw1eebd405_7cf0_46a1_b4b1_a6b79d11c747" name="Normal_Reaction_26" fast="false">
        <listOfReactants>
          <speciesReference species="mw3167ea31_4447_419a_975d_3040288e25e5"/>
          <speciesReference species="mw3fac677e_532c_488e_8a8b_354a0b39ddb4"/>
        </listOfReactants>
        <listOfProducts>
          <speciesReference species="mw2c29137d_35ab_4905_be34_941a83fb90d1"/>
        </listOfProducts>
        <kineticLaw>
          <math xmlns="http://www.w3.org/1998/Math/MathML">
            <apply>
              <minus/>
              <apply>
                <times/>
                <ci> mw4a3b5a57_ce30_41ed_b51b_a05aaf62b0e4 </ci>
                <ci> mw3167ea31_4447_419a_975d_3040288e25e5 </ci>
                <ci> mw3fac677e_532c_488e_8a8b_354a0b39ddb4 </ci>
              </apply>
              <apply>
                <times/>
                <ci> mw94a4ec57_6965_4e62_8927_51261b7b53f8 </ci>
                <ci> mw2c29137d_35ab_4905_be34_941a83fb90d1 </ci>
              </apply>
            </apply>
          </math>
        </kineticLaw>
      </reaction>
      <reaction id="mw2df8cbb2_565f_40fa_8a76_3e8f1843a028" name="Normal_Reaction_27" fast="false">
        <listOfReactants>
          <speciesReference species="mw3167ea31_4447_419a_975d_3040288e25e5"/>
          <speciesReference species="mwf4be6bc1_b62d_4057_9a5e_71e0490f1507"/>
        </listOfReactants>
        <listOfProducts>
          <speciesReference species="mw6fe83828_39be_44f9_a096_792de65ba394"/>
        </listOfProducts>
        <kineticLaw>
          <math xmlns="http://www.w3.org/1998/Math/MathML">
            <apply>
              <minus/>
              <apply>
                <times/>
                <ci> mwf4ba503a_f84d_4c59_b1b9_74fc005d51d4 </ci>
                <ci> mw3167ea31_4447_419a_975d_3040288e25e5 </ci>
                <ci> mwf4be6bc1_b62d_4057_9a5e_71e0490f1507 </ci>
              </apply>
              <apply>
                <times/>
                <ci> mw9a51927e_0bf5_48b9_a916_b6b8d0c90841 </ci>
                <ci> mw6fe83828_39be_44f9_a096_792de65ba394 </ci>
              </apply>
            </apply>
          </math>
        </kineticLaw>
      </reaction>
      <reaction id="mw7038b9b5_dc4f_420c_91c4_dbf9ad2c2f0e" name="Normal_Reaction_24" fast="false">
        <listOfReactants>
          <speciesReference species="mw3167ea31_4447_419a_975d_3040288e25e5"/>
          <speciesReference species="mw8d7a2207_a6cb_4aa7_8d8b_17f2b85bf3e1"/>
        </listOfReactants>
        <listOfProducts>
          <speciesReference species="mw70b1ab90_0967_458a_ae0c_344e3df25fac"/>
        </listOfProducts>
        <kineticLaw>
          <math xmlns="http://www.w3.org/1998/Math/MathML">
            <apply>
              <minus/>
              <apply>
                <times/>
                <ci> mwbe375fc3_4403_43c1_8f7e_2a6f6bca7c5a </ci>
                <ci> mw3167ea31_4447_419a_975d_3040288e25e5 </ci>
                <ci> mw8d7a2207_a6cb_4aa7_8d8b_17f2b85bf3e1 </ci>
              </apply>
              <apply>
                <times/>
                <ci> mwe6fa43a0_e8c2_4343_b807_eaf6e0fbf0c9 </ci>
                <ci> mw70b1ab90_0967_458a_ae0c_344e3df25fac </ci>
              </apply>
            </apply>
          </math>
        </kineticLaw>
      </reaction>
      <reaction id="mw1b651d50_b2be_4cc6_a38f_198c66d846a3" name="Normal_Reaction_07" fast="false">
        <listOfReactants>
          <speciesReference species="mw3fac677e_532c_488e_8a8b_354a0b39ddb4"/>
          <speciesReference species="mwb072ceea_cd4c_47f5_a7b6_6a56c4e676b7"/>
        </listOfReactants>
        <listOfProducts>
          <speciesReference species="mw833bd213_732f_4f2b_be30_ee2fe4f04974"/>
        </listOfProducts>
        <kineticLaw>
          <math xmlns="http://www.w3.org/1998/Math/MathML">
            <apply>
              <minus/>
              <apply>
                <times/>
                <ci> mwa06ffb7d_09af_42bb_ae42_1d741662158d </ci>
                <ci> mw3fac677e_532c_488e_8a8b_354a0b39ddb4 </ci>
                <ci> mwb072ceea_cd4c_47f5_a7b6_6a56c4e676b7 </ci>
              </apply>
              <apply>
                <times/>
                <ci> mwa4494f54_3c25_4dce_b262_9c25294652f4 </ci>
                <ci> mw833bd213_732f_4f2b_be30_ee2fe4f04974 </ci>
              </apply>
            </apply>
          </math>
        </kineticLaw>
      </reaction>
      <reaction id="mw3dae6913_bfcb_4d6c_a091_d7e4031b7b50" name="Normal_Reaction_09" fast="false">
        <listOfReactants>
          <speciesReference species="mwf4be6bc1_b62d_4057_9a5e_71e0490f1507"/>
          <speciesReference species="mwb072ceea_cd4c_47f5_a7b6_6a56c4e676b7"/>
        </listOfReactants>
        <listOfProducts>
          <speciesReference species="mw15821f65_ee0a_428c_a089_49d56ab89521"/>
        </listOfProducts>
        <kineticLaw>
          <math xmlns="http://www.w3.org/1998/Math/MathML">
            <apply>
              <minus/>
              <apply>
                <times/>
                <ci> mw2465a72a_d178_426c_9e2a_c5c060831bc7 </ci>
                <ci> mwf4be6bc1_b62d_4057_9a5e_71e0490f1507 </ci>
                <ci> mwb072ceea_cd4c_47f5_a7b6_6a56c4e676b7 </ci>
              </apply>
              <apply>
                <times/>
                <ci> mwff7254ca_a66d_4494_8ea1_a6f03b6972f9 </ci>
                <ci> mw15821f65_ee0a_428c_a089_49d56ab89521 </ci>
              </apply>
            </apply>
          </math>
        </kineticLaw>
      </reaction>
      <reaction id="mw86aeb12a_8e3b_435b_9306_c2a6afd805ae" name="Normal_Reaction_15" fast="false">
        <listOfReactants>
          <speciesReference species="mwb072ceea_cd4c_47f5_a7b6_6a56c4e676b7"/>
          <speciesReference species="mw63caa2b7_5537_4dcf_9b32_e93227542edb"/>
        </listOfReactants>
        <listOfProducts>
          <speciesReference species="mw8cbc1a28_fc0f_41fa_aed2_e07e87a7b902"/>
        </listOfProducts>
        <kineticLaw>
          <math xmlns="http://www.w3.org/1998/Math/MathML">
            <apply>
              <minus/>
              <apply>
                <times/>
                <ci> mwa06ffb7d_09af_42bb_ae42_1d741662158d </ci>
                <ci> mwb072ceea_cd4c_47f5_a7b6_6a56c4e676b7 </ci>
                <ci> mw63caa2b7_5537_4dcf_9b32_e93227542edb </ci>
              </apply>
              <apply>
                <times/>
                <ci> mwa4494f54_3c25_4dce_b262_9c25294652f4 </ci>
                <ci> mw8cbc1a28_fc0f_41fa_aed2_e07e87a7b902 </ci>
              </apply>
            </apply>
          </math>
        </kineticLaw>
      </reaction>
      <reaction id="mwc7c97db5_938d_4cc2_9fa5_5843b289bcd3" name="Normal_Reaction_04" fast="false">
        <listOfReactants>
          <speciesReference species="mw8d7a2207_a6cb_4aa7_8d8b_17f2b85bf3e1"/>
          <speciesReference species="mw833bd213_732f_4f2b_be30_ee2fe4f04974"/>
        </listOfReactants>
        <listOfProducts>
          <speciesReference species="mw8cbc1a28_fc0f_41fa_aed2_e07e87a7b902"/>
        </listOfProducts>
        <kineticLaw>
          <math xmlns="http://www.w3.org/1998/Math/MathML">
            <apply>
              <minus/>
              <apply>
                <times/>
                <ci> mwc71dd5cc_d8b0_4fba_9e63_38a8a4799bca </ci>
                <ci> mw8d7a2207_a6cb_4aa7_8d8b_17f2b85bf3e1 </ci>
                <ci> mw833bd213_732f_4f2b_be30_ee2fe4f04974 </ci>
              </apply>
              <apply>
                <times/>
                <ci> mw90c244ad_6d4b_4602_b74f_3b62a4e2177f </ci>
                <ci> mw8cbc1a28_fc0f_41fa_aed2_e07e87a7b902 </ci>
              </apply>
            </apply>
          </math>
        </kineticLaw>
      </reaction>
      <reaction id="mw0c2173e3_f46f_4fec_bce6_571198adff4e" name="Normal_Reaction_08" fast="false">
        <listOfReactants>
          <speciesReference species="mwf4be6bc1_b62d_4057_9a5e_71e0490f1507"/>
          <speciesReference species="mw70b1ab90_0967_458a_ae0c_344e3df25fac"/>
        </listOfReactants>
        <listOfProducts>
          <speciesReference species="mw85043a05_dad5_4e3e_b29b_9eb7ad70d2ed"/>
        </listOfProducts>
        <kineticLaw>
          <math xmlns="http://www.w3.org/1998/Math/MathML">
            <apply>
              <minus/>
              <apply>
                <times/>
                <ci> mwd24473f6_9666_4788_a29d_5794e702b3aa </ci>
                <ci> mwf4be6bc1_b62d_4057_9a5e_71e0490f1507 </ci>
                <ci> mw70b1ab90_0967_458a_ae0c_344e3df25fac </ci>
              </apply>
              <apply>
                <times/>
                <ci> mwb2369980_51fd_4ba1_91e0_a54de84f721a </ci>
                <ci> mw85043a05_dad5_4e3e_b29b_9eb7ad70d2ed </ci>
              </apply>
            </apply>
          </math>
        </kineticLaw>
      </reaction>
      <reaction id="mw56c91d70_0f50_4761_89c5_4c819304660e" name="Normal_Reaction_05" fast="false">
        <listOfReactants>
          <speciesReference species="mw8d7a2207_a6cb_4aa7_8d8b_17f2b85bf3e1"/>
          <speciesReference species="mw6fe83828_39be_44f9_a096_792de65ba394"/>
        </listOfReactants>
        <listOfProducts>
          <speciesReference species="mw85043a05_dad5_4e3e_b29b_9eb7ad70d2ed"/>
        </listOfProducts>
        <kineticLaw>
          <math xmlns="http://www.w3.org/1998/Math/MathML">
            <apply>
              <minus/>
              <apply>
                <times/>
                <ci> mwf6315c34_3ec7_4a65_944a_a0a07b557bd4 </ci>
                <ci> mw8d7a2207_a6cb_4aa7_8d8b_17f2b85bf3e1 </ci>
                <ci> mw6fe83828_39be_44f9_a096_792de65ba394 </ci>
              </apply>
              <apply>
                <times/>
                <ci> mw7184f5d5_d20c_4584_b677_1ccfa02c1d36 </ci>
                <ci> mw85043a05_dad5_4e3e_b29b_9eb7ad70d2ed </ci>
              </apply>
            </apply>
          </math>
        </kineticLaw>
      </reaction>
      <reaction id="mwdab33299_fb51_4757_8f9f_e96591c1c16f" name="Normal_Internalization_R1_V121" reversible="false" fast="false">
        <listOfReactants>
          <speciesReference species="mw833bd213_732f_4f2b_be30_ee2fe4f04974"/>
        </listOfReactants>
        <kineticLaw>
          <math xmlns="http://www.w3.org/1998/Math/MathML">
            <apply>
              <times/>
              <ci> mwd2cd08cb_0e0e_4cc6_a5fa_55ec8b922ef8 </ci>
              <ci> mw833bd213_732f_4f2b_be30_ee2fe4f04974 </ci>
            </apply>
          </math>
        </kineticLaw>
      </reaction>
      <reaction id="mw37f0db53_0b05_4149_a17b_903f88c021f7" name="Normal_Internalization_R2_V121" reversible="false" fast="false">
        <listOfReactants>
          <speciesReference species="mw15821f65_ee0a_428c_a089_49d56ab89521"/>
        </listOfReactants>
        <kineticLaw>
          <math xmlns="http://www.w3.org/1998/Math/MathML">
            <apply>
              <times/>
              <ci> mw04b00802_bbcb_4c09_b21c_2e7d372e2ef1 </ci>
              <ci> mw15821f65_ee0a_428c_a089_49d56ab89521 </ci>
            </apply>
          </math>
        </kineticLaw>
      </reaction>
      <reaction id="mw2e5ab84d_75cd_44ff_8d11_075276b8a0ad" name="Normal_Internalization_V165_R1" reversible="false" fast="false">
        <listOfReactants>
          <speciesReference species="mw2c29137d_35ab_4905_be34_941a83fb90d1"/>
        </listOfReactants>
        <kineticLaw>
          <math xmlns="http://www.w3.org/1998/Math/MathML">
            <apply>
              <times/>
              <ci> mw027c7674_b8fc_4c40_9ad6_ec8bde59fb32 </ci>
              <ci> mw2c29137d_35ab_4905_be34_941a83fb90d1 </ci>
            </apply>
          </math>
        </kineticLaw>
      </reaction>
      <reaction id="mw85310b4a_1716_46c1_912b_47b48f7081b6" name="Normal_Internalization_V165_R2" reversible="false" fast="false">
        <listOfReactants>
          <speciesReference species="mw6fe83828_39be_44f9_a096_792de65ba394"/>
        </listOfReactants>
        <kineticLaw>
          <math xmlns="http://www.w3.org/1998/Math/MathML">
            <apply>
              <times/>
              <ci> mw5b4efeee_7765_416c_b7ac_2f70a08b7660 </ci>
              <ci> mw6fe83828_39be_44f9_a096_792de65ba394 </ci>
            </apply>
          </math>
        </kineticLaw>
      </reaction>
      <reaction id="mw36632709_5c32_41ec_8c5c_0e68e81300ff" name="Normal_Internalization_V165_N1" reversible="false" fast="false">
        <listOfReactants>
          <speciesReference species="mw70b1ab90_0967_458a_ae0c_344e3df25fac"/>
        </listOfReactants>
        <kineticLaw>
          <math xmlns="http://www.w3.org/1998/Math/MathML">
            <apply>
              <times/>
              <ci> mw2bb4b9cf_fd1a_413b_864b_5dfa6574e3a0 </ci>
              <ci> mw70b1ab90_0967_458a_ae0c_344e3df25fac </ci>
            </apply>
          </math>
        </kineticLaw>
      </reaction>
      <reaction id="mw9fa1182e_8c92_4e56_a018_71e6d0880bbb" name="Normal_Internalization_R2_V165_N1" reversible="false" fast="false">
        <listOfReactants>
          <speciesReference species="mw85043a05_dad5_4e3e_b29b_9eb7ad70d2ed"/>
        </listOfReactants>
        <kineticLaw>
          <math xmlns="http://www.w3.org/1998/Math/MathML">
            <apply>
              <times/>
              <ci> mw832cb75d_36e7_47b5_900f_2be3e21a5850 </ci>
              <ci> mw85043a05_dad5_4e3e_b29b_9eb7ad70d2ed </ci>
            </apply>
          </math>
        </kineticLaw>
      </reaction>
      <reaction id="mw92fe2f8a_fb74_4497_8ee9_78f2f3c25436" name="Normal_Internalization_V121_R1_N1" reversible="false" fast="false">
        <listOfReactants>
          <speciesReference species="mw8cbc1a28_fc0f_41fa_aed2_e07e87a7b902"/>
        </listOfReactants>
        <kineticLaw>
          <math xmlns="http://www.w3.org/1998/Math/MathML">
            <apply>
              <times/>
              <ci> mwa8ce968e_d3f9_418d_b188_829a9ff22b43 </ci>
              <ci> mw8cbc1a28_fc0f_41fa_aed2_e07e87a7b902 </ci>
            </apply>
          </math>
        </kineticLaw>
      </reaction>
      <reaction id="mwae021443_345a_48d5_b27c_564ced0ca27c" name="Normal_Degradation_V165" reversible="false" fast="false">
        <listOfReactants>
          <speciesReference species="mw3167ea31_4447_419a_975d_3040288e25e5"/>
        </listOfReactants>
        <kineticLaw>
          <math xmlns="http://www.w3.org/1998/Math/MathML">
            <apply>
              <times/>
              <ci> mw5a534a85_b062_4c8f_b134_5c5e8654e42f </ci>
              <ci> mw3167ea31_4447_419a_975d_3040288e25e5 </ci>
            </apply>
          </math>
        </kineticLaw>
      </reaction>
      <reaction id="mwd4077bef_c3c9_4a2f_9cf3_f27551a73287" name="Diseased_Degradation_V165" reversible="false" fast="false">
        <listOfReactants>
          <speciesReference species="mw1ea0c3a7_65f2_481e_9c97_964b7c105cf2"/>
        </listOfReactants>
        <kineticLaw>
          <math xmlns="http://www.w3.org/1998/Math/MathML">
            <apply>
              <times/>
              <ci> mw5a534a85_b062_4c8f_b134_5c5e8654e42f </ci>
              <ci> mw1ea0c3a7_65f2_481e_9c97_964b7c105cf2 </ci>
            </apply>
          </math>
        </kineticLaw>
      </reaction>
      <reaction id="mw88a74bea_2e45_4eff_a266_a1d480441105" name="Diseased_Degradation_V121" reversible="false" fast="false">
        <listOfReactants>
          <speciesReference species="mwa497fad8_54d8_4e77_a18a_30750a718943"/>
        </listOfReactants>
        <kineticLaw>
          <math xmlns="http://www.w3.org/1998/Math/MathML">
            <apply>
              <times/>
              <ci> mw5a534a85_b062_4c8f_b134_5c5e8654e42f </ci>
              <ci> mwa497fad8_54d8_4e77_a18a_30750a718943 </ci>
            </apply>
          </math>
        </kineticLaw>
      </reaction>
      <reaction id="mw7cdfdf3b_1734_409c_87f5_a667dfdaa23e" name="Diseased_Reaction_10" fast="false">
        <listOfReactants>
          <speciesReference species="mwa497fad8_54d8_4e77_a18a_30750a718943"/>
          <speciesReference species="mw89879803_bea3_4d59_b634_f00aa603013b"/>
        </listOfReactants>
        <listOfProducts>
          <speciesReference species="mw0ae5a8d1_ad9e_4a0b_af32_d5fc1dc50c20"/>
        </listOfProducts>
        <kineticLaw>
          <math xmlns="http://www.w3.org/1998/Math/MathML">
            <apply>
              <minus/>
              <apply>
                <times/>
                <ci> mw45ad84af_aad2_4da9_af8a_7c336f89ffa5 </ci>
                <ci> mwa497fad8_54d8_4e77_a18a_30750a718943 </ci>
                <ci> mw89879803_bea3_4d59_b634_f00aa603013b </ci>
              </apply>
              <apply>
                <times/>
                <ci> mwa62a6927_032e_4c77_9ecf_b8b08c85dcf2 </ci>
                <ci> mw0ae5a8d1_ad9e_4a0b_af32_d5fc1dc50c20 </ci>
              </apply>
            </apply>
          </math>
        </kineticLaw>
      </reaction>
      <reaction id="mw26232be2_a13c_4ea1_8a09_a0a1ab875421" name="Normal_Secretion_sR1" reversible="false" fast="false">
        <listOfProducts>
          <speciesReference species="mw35b17ba8_0007_4d75_9bfa_6ed077b63880"/>
        </listOfProducts>
        <kineticLaw>
          <math xmlns="http://www.w3.org/1998/Math/MathML">
            <ci> mwd1ae5c15_c043_42da_a209_fc6e0ef9dca6 </ci>
          </math>
        </kineticLaw>
      </reaction>
      <reaction id="mw61fdf258_de68_4b80_9f67_6e395b078f1e" name="Diseased_Secretion_sR1" reversible="false" fast="false">
        <listOfProducts>
          <speciesReference species="mw40ee00cb_e22a_49fb_84ca_af2188c84105"/>
        </listOfProducts>
        <kineticLaw>
          <math xmlns="http://www.w3.org/1998/Math/MathML">
            <ci> mw15a48f7c_664c_47f2_9964_c5a1ea874ca4 </ci>
          </math>
        </kineticLaw>
      </reaction>
      <reaction id="mw668f7f9e_e3f5_49de_8a1c_d4b7a4014705" name="Normal_Reaction_11" fast="false">
        <listOfReactants>
          <speciesReference species="mw35b17ba8_0007_4d75_9bfa_6ed077b63880"/>
          <speciesReference species="mw960128f2_f669_4c8b_b0c9_98963636c26b"/>
        </listOfReactants>
        <listOfProducts>
          <speciesReference species="mw97309779_7bf6_4087_80e1_83a38f9ccbd8"/>
        </listOfProducts>
        <kineticLaw>
          <math xmlns="http://www.w3.org/1998/Math/MathML">
            <apply>
              <minus/>
              <apply>
                <times/>
                <ci> mw4d6dde29_1cb4_4ef2_af7f_4f2fac09ef9b </ci>
                <ci> mw35b17ba8_0007_4d75_9bfa_6ed077b63880 </ci>
                <ci> mw960128f2_f669_4c8b_b0c9_98963636c26b </ci>
              </apply>
              <apply>
                <times/>
                <ci> mw03abbe6a_92ab_403d_80ff_36d3e7a24ff1 </ci>
                <ci> mw97309779_7bf6_4087_80e1_83a38f9ccbd8 </ci>
              </apply>
            </apply>
          </math>
        </kineticLaw>
      </reaction>
      <reaction id="mw9325480f_ef53_45d4_9bea_047bf10727e6" name="Normal_Reaction_10" fast="false">
        <listOfReactants>
          <speciesReference species="mw35b17ba8_0007_4d75_9bfa_6ed077b63880"/>
          <speciesReference species="mwaaf8dba9_d057_452a_b140_d4ec377357ee"/>
        </listOfReactants>
        <listOfProducts>
          <speciesReference species="mw593f2127_38ad_4861_8b61_e51069dd91df"/>
        </listOfProducts>
        <kineticLaw>
          <math xmlns="http://www.w3.org/1998/Math/MathML">
            <apply>
              <minus/>
              <apply>
                <times/>
                <ci> mw73a11687_392a_40d3_b7db_cd468f19aafe </ci>
                <ci> mw35b17ba8_0007_4d75_9bfa_6ed077b63880 </ci>
                <ci> mwaaf8dba9_d057_452a_b140_d4ec377357ee </ci>
              </apply>
              <apply>
                <times/>
                <ci> mw76f3b466_d087_4e3f_86db_da2790009b98 </ci>
                <ci> mw593f2127_38ad_4861_8b61_e51069dd91df </ci>
              </apply>
            </apply>
          </math>
        </kineticLaw>
      </reaction>
      <reaction id="mw1697825c_087f_4756_b23f_74a21cad5c72" name="Normal_Reaction_12" fast="false">
        <listOfReactants>
          <speciesReference species="mw35b17ba8_0007_4d75_9bfa_6ed077b63880"/>
          <speciesReference species="mwd467b610_6961_4b95_90e3_29644ae3cac2"/>
        </listOfReactants>
        <listOfProducts>
          <speciesReference species="mw9fc07df1_828f_4c43_98c5_7ef9231400cc"/>
        </listOfProducts>
        <kineticLaw>
          <math xmlns="http://www.w3.org/1998/Math/MathML">
            <apply>
              <minus/>
              <apply>
                <times/>
                <ci> mwa2ee5e7f_d94e_4705_89fa_0a627ad38cdc </ci>
                <ci> mw35b17ba8_0007_4d75_9bfa_6ed077b63880 </ci>
                <ci> mwd467b610_6961_4b95_90e3_29644ae3cac2 </ci>
              </apply>
              <apply>
                <times/>
                <ci> mwab347004_7058_460a_8146_ecefeef6e81d </ci>
                <ci> mw9fc07df1_828f_4c43_98c5_7ef9231400cc </ci>
              </apply>
            </apply>
          </math>
        </kineticLaw>
      </reaction>
      <reaction id="mwedf04106_d3c9_4cee_bb8f_00668f641caf" name="Normal_Reaction_28" fast="false">
        <listOfReactants>
          <speciesReference species="mw3167ea31_4447_419a_975d_3040288e25e5"/>
          <speciesReference species="mw35b17ba8_0007_4d75_9bfa_6ed077b63880"/>
        </listOfReactants>
        <listOfProducts>
          <speciesReference species="mw77353be2_9fe6_4bb3_85fa_670df92f16f0"/>
        </listOfProducts>
        <kineticLaw>
          <math xmlns="http://www.w3.org/1998/Math/MathML">
            <apply>
              <minus/>
              <apply>
                <times/>
                <ci> mwadcb6fb3_4c20_4c1f_abaa_9ad5b988d89c </ci>
                <ci> mw3167ea31_4447_419a_975d_3040288e25e5 </ci>
                <ci> mw35b17ba8_0007_4d75_9bfa_6ed077b63880 </ci>
              </apply>
              <apply>
                <times/>
                <ci> mw3da96df6_602d_4608_8ac9_b38fc3a1c767 </ci>
                <ci> mw77353be2_9fe6_4bb3_85fa_670df92f16f0 </ci>
              </apply>
            </apply>
          </math>
        </kineticLaw>
      </reaction>
      <reaction id="mw1605187a_7ba9_43c2_bc3f_6938a14fa999" name="Normal_Reaction_19" fast="false">
        <listOfReactants>
          <speciesReference species="mwb072ceea_cd4c_47f5_a7b6_6a56c4e676b7"/>
          <speciesReference species="mw35b17ba8_0007_4d75_9bfa_6ed077b63880"/>
        </listOfReactants>
        <listOfProducts>
          <speciesReference species="mw858f04b6_4e36_4b6d_aef5_a1378dae84dd"/>
        </listOfProducts>
        <kineticLaw>
          <math xmlns="http://www.w3.org/1998/Math/MathML">
            <apply>
              <minus/>
              <apply>
                <times/>
                <ci> mw408ba0f8_1148_4970_8eee_15b13cbd4d5b </ci>
                <ci> mwb072ceea_cd4c_47f5_a7b6_6a56c4e676b7 </ci>
                <ci> mw35b17ba8_0007_4d75_9bfa_6ed077b63880 </ci>
              </apply>
              <apply>
                <times/>
                <ci> mw9fb75691_aaca_4cd2_b26e_0cd7b920c5a0 </ci>
                <ci> mw858f04b6_4e36_4b6d_aef5_a1378dae84dd </ci>
              </apply>
            </apply>
          </math>
        </kineticLaw>
      </reaction>
      <reaction id="mwd8fef8c3_5f27_4c08_a79c_28df3df5d24d" name="Normal_Reaction_13" fast="false">
        <listOfReactants>
          <speciesReference species="mw35b17ba8_0007_4d75_9bfa_6ed077b63880"/>
          <speciesReference species="mw8d7a2207_a6cb_4aa7_8d8b_17f2b85bf3e1"/>
        </listOfReactants>
        <listOfProducts>
          <speciesReference species="mw512d07ce_e3ee_4265_b8c2_38963b0b7499"/>
        </listOfProducts>
        <kineticLaw>
          <math xmlns="http://www.w3.org/1998/Math/MathML">
            <apply>
              <minus/>
              <apply>
                <times/>
                <ci> mwad364ecb_bacd_439d_ba60_00ef3f9351d4 </ci>
                <ci> mw35b17ba8_0007_4d75_9bfa_6ed077b63880 </ci>
                <ci> mw8d7a2207_a6cb_4aa7_8d8b_17f2b85bf3e1 </ci>
              </apply>
              <apply>
                <times/>
                <ci> mw8f67e931_bc0d_4cdc_9bdc_b242143951e9 </ci>
                <ci> mw512d07ce_e3ee_4265_b8c2_38963b0b7499 </ci>
              </apply>
            </apply>
          </math>
        </kineticLaw>
      </reaction>
      <reaction id="mw29e71ce2_3da4_4a4e_88f7_e63640b514cd" name="Normal_Reaction_16" fast="false">
        <listOfReactants>
          <speciesReference species="mwb072ceea_cd4c_47f5_a7b6_6a56c4e676b7"/>
          <speciesReference species="mw512d07ce_e3ee_4265_b8c2_38963b0b7499"/>
        </listOfReactants>
        <listOfProducts>
          <speciesReference species="mwc67ed8ae_87b0_4bc8_ba2d_4fd8dab0c54a"/>
        </listOfProducts>
        <kineticLaw>
          <math xmlns="http://www.w3.org/1998/Math/MathML">
            <apply>
              <minus/>
              <apply>
                <times/>
                <ci> mw408ba0f8_1148_4970_8eee_15b13cbd4d5b </ci>
                <ci> mwb072ceea_cd4c_47f5_a7b6_6a56c4e676b7 </ci>
                <ci> mw512d07ce_e3ee_4265_b8c2_38963b0b7499 </ci>
              </apply>
              <apply>
                <times/>
                <ci> mw9fb75691_aaca_4cd2_b26e_0cd7b920c5a0 </ci>
                <ci> mwc67ed8ae_87b0_4bc8_ba2d_4fd8dab0c54a </ci>
              </apply>
            </apply>
          </math>
        </kineticLaw>
      </reaction>
      <reaction id="mwdc12f93b_6a22_4a08_8d8f_1456ff517f39" name="Blood_Reaction_Soluble_02" fast="false">
        <listOfReactants>
          <speciesReference species="mwecb56797_faf8_48a3_baaf_a89db04111aa"/>
          <speciesReference species="mwf480b326_6b55_44b1_a6c3_83e58f7ce739"/>
        </listOfReactants>
        <listOfProducts>
          <speciesReference species="mw02544811_3554_405c_b1d6_904b616f1133"/>
        </listOfProducts>
        <kineticLaw>
          <math xmlns="http://www.w3.org/1998/Math/MathML">
            <apply>
              <minus/>
              <apply>
                <times/>
                <ci> mw602cafcc_9352_4c76_9801_52881e82b3fb </ci>
                <ci> mwecb56797_faf8_48a3_baaf_a89db04111aa </ci>
                <ci> mwf480b326_6b55_44b1_a6c3_83e58f7ce739 </ci>
              </apply>
              <apply>
                <times/>
                <ci> mw3da96df6_602d_4608_8ac9_b38fc3a1c767 </ci>
                <ci> mw02544811_3554_405c_b1d6_904b616f1133 </ci>
              </apply>
            </apply>
          </math>
        </kineticLaw>
      </reaction>
      <reaction id="mwf603bcdf_2a7d_4972_ba6f_69655d0ad81e" name="Blood_Reaction_Soluble_01" fast="false">
        <listOfReactants>
          <speciesReference species="mw4c5ebcce_a8f5_4624_8978_7a53e8993bd2"/>
          <speciesReference species="mwf480b326_6b55_44b1_a6c3_83e58f7ce739"/>
        </listOfReactants>
        <listOfProducts>
          <speciesReference species="mw63f81e1e_a15c_4c38_b7a3_73f77bf5586f"/>
        </listOfProducts>
        <kineticLaw>
          <math xmlns="http://www.w3.org/1998/Math/MathML">
            <apply>
              <minus/>
              <apply>
                <times/>
                <ci> mw69a2c693_e4bc_4053_8539_4efe7b3975a8 </ci>
                <ci> mw4c5ebcce_a8f5_4624_8978_7a53e8993bd2 </ci>
                <ci> mwf480b326_6b55_44b1_a6c3_83e58f7ce739 </ci>
              </apply>
              <apply>
                <times/>
                <ci> mw9fb75691_aaca_4cd2_b26e_0cd7b920c5a0 </ci>
                <ci> mw63f81e1e_a15c_4c38_b7a3_73f77bf5586f </ci>
              </apply>
            </apply>
          </math>
        </kineticLaw>
      </reaction>
      <reaction id="mw45a3b294_bbad_4c92_94a4_034182f36f3c" name="Blood_Reaction_Normal_08" fast="false">
        <listOfReactants>
          <speciesReference species="mwf480b326_6b55_44b1_a6c3_83e58f7ce739"/>
          <speciesReference species="mwc45bb1c9_1013_4e0c_ae0f_7bde61e046db"/>
        </listOfReactants>
        <listOfProducts>
          <speciesReference species="mwe02a2152_cf30_4d14_b42a_44b64f6ba846"/>
        </listOfProducts>
        <kineticLaw>
          <math xmlns="http://www.w3.org/1998/Math/MathML">
            <apply>
              <minus/>
              <apply>
                <times/>
                <ci> mw8bed3764_b5c2_442f_b501_52c65577aef5 </ci>
                <ci> mwf480b326_6b55_44b1_a6c3_83e58f7ce739 </ci>
                <ci> mwc45bb1c9_1013_4e0c_ae0f_7bde61e046db </ci>
              </apply>
              <apply>
                <times/>
                <ci> mwc2c0ee11_aaf0_46cf_8b35_1053e276fad0 </ci>
                <ci> mwe02a2152_cf30_4d14_b42a_44b64f6ba846 </ci>
              </apply>
            </apply>
          </math>
        </kineticLaw>
      </reaction>
      <reaction id="mw37170ac2_1ddd_4237_8f95_f9d64c3475b4" name="Blood_Reaction_Disease_08" fast="false">
        <listOfReactants>
          <speciesReference species="mwf480b326_6b55_44b1_a6c3_83e58f7ce739"/>
          <speciesReference species="mw1e1758d3_a02c_4b80_9656_fa40728166bc"/>
        </listOfReactants>
        <listOfProducts>
          <speciesReference species="mwc8d00cbc_d277_4e3c_b7e8_830cdef38de2"/>
        </listOfProducts>
        <kineticLaw>
          <math xmlns="http://www.w3.org/1998/Math/MathML">
            <apply>
              <minus/>
              <apply>
                <times/>
                <ci> mwecec2306_51ad_4a8d_96ce_c10907a4cb49 </ci>
                <ci> mwf480b326_6b55_44b1_a6c3_83e58f7ce739 </ci>
                <ci> mw1e1758d3_a02c_4b80_9656_fa40728166bc </ci>
              </apply>
              <apply>
                <times/>
                <ci> mw29018bc0_2081_496e_b233_896adf700f52 </ci>
                <ci> mwc8d00cbc_d277_4e3c_b7e8_830cdef38de2 </ci>
              </apply>
            </apply>
          </math>
        </kineticLaw>
      </reaction>
      <reaction id="mw024eb830_f2ed_4c0f_8bc7_4b5c99fbc3b6" name="Blood_Reaction_Normal_10" fast="false">
        <listOfReactants>
          <speciesReference species="mw4c5ebcce_a8f5_4624_8978_7a53e8993bd2"/>
          <speciesReference species="mwe02a2152_cf30_4d14_b42a_44b64f6ba846"/>
        </listOfReactants>
        <listOfProducts>
          <speciesReference species="mw9cc8213c_7332_47bf_8416_db3cf3f22a65"/>
        </listOfProducts>
        <kineticLaw>
          <math xmlns="http://www.w3.org/1998/Math/MathML">
            <apply>
              <minus/>
              <apply>
                <times/>
                <ci> mw69a2c693_e4bc_4053_8539_4efe7b3975a8 </ci>
                <ci> mw4c5ebcce_a8f5_4624_8978_7a53e8993bd2 </ci>
                <ci> mwe02a2152_cf30_4d14_b42a_44b64f6ba846 </ci>
              </apply>
              <apply>
                <times/>
                <ci> mw9fb75691_aaca_4cd2_b26e_0cd7b920c5a0 </ci>
                <ci> mw9cc8213c_7332_47bf_8416_db3cf3f22a65 </ci>
              </apply>
            </apply>
          </math>
        </kineticLaw>
      </reaction>
      <reaction id="mw4416ddc6_5032_441d_b418_86b1b46a891e" name="Blood_Reaction_Disease_10" fast="false">
        <listOfReactants>
          <speciesReference species="mw4c5ebcce_a8f5_4624_8978_7a53e8993bd2"/>
          <speciesReference species="mwc8d00cbc_d277_4e3c_b7e8_830cdef38de2"/>
        </listOfReactants>
        <listOfProducts>
          <speciesReference species="mw2d7f098c_f84b_478d_afcd_1fb71071f69d"/>
        </listOfProducts>
        <kineticLaw>
          <math xmlns="http://www.w3.org/1998/Math/MathML">
            <apply>
              <minus/>
              <apply>
                <times/>
                <ci> mw69a2c693_e4bc_4053_8539_4efe7b3975a8 </ci>
                <ci> mw4c5ebcce_a8f5_4624_8978_7a53e8993bd2 </ci>
                <ci> mwc8d00cbc_d277_4e3c_b7e8_830cdef38de2 </ci>
              </apply>
              <apply>
                <times/>
                <ci> mw9fb75691_aaca_4cd2_b26e_0cd7b920c5a0 </ci>
                <ci> mw2d7f098c_f84b_478d_afcd_1fb71071f69d </ci>
              </apply>
            </apply>
          </math>
        </kineticLaw>
      </reaction>
      <reaction id="mw82731a36_ef65_4b03_a548_d7ffc9551150" name="Diseased_Reaction_06" fast="false">
        <listOfReactants>
          <speciesReference species="mw40ee00cb_e22a_49fb_84ca_af2188c84105"/>
          <speciesReference species="mw6884f3ec_0f74_4a08_ad9c_1287a6c2891a"/>
        </listOfReactants>
        <listOfProducts>
          <speciesReference species="mwc37e08b9_dd22_417a_bd01_af43af7550f3"/>
        </listOfProducts>
        <kineticLaw>
          <math xmlns="http://www.w3.org/1998/Math/MathML">
            <apply>
              <minus/>
              <apply>
                <times/>
                <ci> mw5e4a4873_060a_45d6_a54b_a15851c5785a </ci>
                <ci> mw40ee00cb_e22a_49fb_84ca_af2188c84105 </ci>
                <ci> mw6884f3ec_0f74_4a08_ad9c_1287a6c2891a </ci>
              </apply>
              <apply>
                <times/>
                <ci> mw03abbe6a_92ab_403d_80ff_36d3e7a24ff1 </ci>
                <ci> mwc37e08b9_dd22_417a_bd01_af43af7550f3 </ci>
              </apply>
            </apply>
          </math>
        </kineticLaw>
      </reaction>
      <reaction id="mw9fe0ac8b_7041_4656_bcdf_7eeead3fe59d" name="Diseased_Reaction_05" fast="false">
        <listOfReactants>
          <speciesReference species="mw40ee00cb_e22a_49fb_84ca_af2188c84105"/>
          <speciesReference species="mwbe2671ea_ec18_4ac1_af57_60c1734a8d5d"/>
        </listOfReactants>
        <listOfProducts>
          <speciesReference species="mwf0d24fa0_fc75_4cf5_832a_4d312ddd2e8a"/>
        </listOfProducts>
        <kineticLaw>
          <math xmlns="http://www.w3.org/1998/Math/MathML">
            <apply>
              <minus/>
              <apply>
                <times/>
                <ci> mwe235dba1_f8f8_4bd6_bd8a_f799dad60e16 </ci>
                <ci> mw40ee00cb_e22a_49fb_84ca_af2188c84105 </ci>
                <ci> mwbe2671ea_ec18_4ac1_af57_60c1734a8d5d </ci>
              </apply>
              <apply>
                <times/>
                <ci> mw76f3b466_d087_4e3f_86db_da2790009b98 </ci>
                <ci> mwf0d24fa0_fc75_4cf5_832a_4d312ddd2e8a </ci>
              </apply>
            </apply>
          </math>
        </kineticLaw>
      </reaction>
      <reaction id="mw0120ee88_9309_4286_81d8_d23342742e00" name="Diseased_Reaction_07" fast="false">
        <listOfReactants>
          <speciesReference species="mw40ee00cb_e22a_49fb_84ca_af2188c84105"/>
          <speciesReference species="mw2ae03f82_106f_4d12_a687_df0c096e3c94"/>
        </listOfReactants>
        <listOfProducts>
          <speciesReference species="mwa874f966_b479_4978_88a3_876c3353a23f"/>
        </listOfProducts>
        <kineticLaw>
          <math xmlns="http://www.w3.org/1998/Math/MathML">
            <apply>
              <minus/>
              <apply>
                <times/>
                <ci> mw63aedcc5_4697_49d7_afb6_b9e174bb6687 </ci>
                <ci> mw40ee00cb_e22a_49fb_84ca_af2188c84105 </ci>
                <ci> mw2ae03f82_106f_4d12_a687_df0c096e3c94 </ci>
              </apply>
              <apply>
                <times/>
                <ci> mwab347004_7058_460a_8146_ecefeef6e81d </ci>
                <ci> mwa874f966_b479_4978_88a3_876c3353a23f </ci>
              </apply>
            </apply>
          </math>
        </kineticLaw>
      </reaction>
      <reaction id="mw2d9ef791_742b_4c50_888a_dda1f9d56eb9" name="Diseased_Reaction_21" fast="false">
        <listOfReactants>
          <speciesReference species="mw1ea0c3a7_65f2_481e_9c97_964b7c105cf2"/>
          <speciesReference species="mw40ee00cb_e22a_49fb_84ca_af2188c84105"/>
        </listOfReactants>
        <listOfProducts>
          <speciesReference species="mwac4be143_d9bf_4de5_be52_54cae495f1eb"/>
        </listOfProducts>
        <kineticLaw>
          <math xmlns="http://www.w3.org/1998/Math/MathML">
            <apply>
              <minus/>
              <apply>
                <times/>
                <ci> mw0975b2e7_8ffe_4263_826e_043d2110fcc7 </ci>
                <ci> mw1ea0c3a7_65f2_481e_9c97_964b7c105cf2 </ci>
                <ci> mw40ee00cb_e22a_49fb_84ca_af2188c84105 </ci>
              </apply>
              <apply>
                <times/>
                <ci> mw3da96df6_602d_4608_8ac9_b38fc3a1c767 </ci>
                <ci> mwac4be143_d9bf_4de5_be52_54cae495f1eb </ci>
              </apply>
            </apply>
          </math>
        </kineticLaw>
      </reaction>
      <reaction id="mwf1dd822d_8891_4556_ac3d_5f93b454a096" name="Diseased_Reaction_13" fast="false">
        <listOfReactants>
          <speciesReference species="mwa497fad8_54d8_4e77_a18a_30750a718943"/>
          <speciesReference species="mw40ee00cb_e22a_49fb_84ca_af2188c84105"/>
        </listOfReactants>
        <listOfProducts>
          <speciesReference species="mw1b4a5b85_d227_4327_b697_52a1b53bde4e"/>
        </listOfProducts>
        <kineticLaw>
          <math xmlns="http://www.w3.org/1998/Math/MathML">
            <apply>
              <minus/>
              <apply>
                <times/>
                <ci> mw3beb6534_a6eb_4ab9_ae88_4c48323ee5d4 </ci>
                <ci> mwa497fad8_54d8_4e77_a18a_30750a718943 </ci>
                <ci> mw40ee00cb_e22a_49fb_84ca_af2188c84105 </ci>
              </apply>
              <apply>
                <times/>
                <ci> mw9fb75691_aaca_4cd2_b26e_0cd7b920c5a0 </ci>
                <ci> mw1b4a5b85_d227_4327_b697_52a1b53bde4e </ci>
              </apply>
            </apply>
          </math>
        </kineticLaw>
      </reaction>
      <reaction id="mwe9b6b1f3_23b1_453b_adec_5e54722ed623" name="Diseased_Reaction_08" fast="false">
        <listOfReactants>
          <speciesReference species="mw40ee00cb_e22a_49fb_84ca_af2188c84105"/>
          <speciesReference species="mw417209b8_a1ed_4011_b7a5_e4a7153dce9c"/>
        </listOfReactants>
        <listOfProducts>
          <speciesReference species="mw15a34c00_d133_4453_947e_b3333364f837"/>
        </listOfProducts>
        <kineticLaw>
          <math xmlns="http://www.w3.org/1998/Math/MathML">
            <apply>
              <minus/>
              <apply>
                <times/>
                <ci> mw80978c29_5598_437b_b707_5f358e40c02e </ci>
                <ci> mw40ee00cb_e22a_49fb_84ca_af2188c84105 </ci>
                <ci> mw417209b8_a1ed_4011_b7a5_e4a7153dce9c </ci>
              </apply>
              <apply>
                <times/>
                <ci> mw685cb4b7_fa9c_4328_9af5_681dd05f0eca </ci>
                <ci> mw15a34c00_d133_4453_947e_b3333364f837 </ci>
              </apply>
            </apply>
          </math>
        </kineticLaw>
      </reaction>
      <reaction id="mw8b3f9b9f_3224_4675_8151_7194b2c53618" name="Diseased_Reaction_11" fast="false">
        <listOfReactants>
          <speciesReference species="mwa497fad8_54d8_4e77_a18a_30750a718943"/>
          <speciesReference species="mw15a34c00_d133_4453_947e_b3333364f837"/>
        </listOfReactants>
        <listOfProducts>
          <speciesReference species="mw76bc1de1_301a_444d_a6df_2c658ad40986"/>
        </listOfProducts>
        <kineticLaw>
          <math xmlns="http://www.w3.org/1998/Math/MathML">
            <apply>
              <minus/>
              <apply>
                <times/>
                <ci> mw3beb6534_a6eb_4ab9_ae88_4c48323ee5d4 </ci>
                <ci> mwa497fad8_54d8_4e77_a18a_30750a718943 </ci>
                <ci> mw15a34c00_d133_4453_947e_b3333364f837 </ci>
              </apply>
              <apply>
                <times/>
                <ci> mw9fb75691_aaca_4cd2_b26e_0cd7b920c5a0 </ci>
                <ci> mw76bc1de1_301a_444d_a6df_2c658ad40986 </ci>
              </apply>
            </apply>
          </math>
        </kineticLaw>
      </reaction>
      <reaction id="mw24128c2a_5956_48a6_a3f5_6484d8f1daff" name="Normal_Lymphatic_Drainage_sR1" reversible="false" fast="false">
        <listOfReactants>
          <speciesReference species="mw35b17ba8_0007_4d75_9bfa_6ed077b63880"/>
        </listOfReactants>
        <kineticLaw>
          <math xmlns="http://www.w3.org/1998/Math/MathML">
            <apply>
              <times/>
              <ci> mw3975b10a_5e89_472d_b098_1144940b91cc </ci>
              <ci> mw35b17ba8_0007_4d75_9bfa_6ed077b63880 </ci>
            </apply>
          </math>
        </kineticLaw>
      </reaction>
      <reaction id="mw36fb3e42_ccba_443f_8c70_d837be94d682" name="Diseased_Lymphatic_Drainage_sR1" reversible="false" fast="false">
        <listOfReactants>
          <speciesReference species="mw40ee00cb_e22a_49fb_84ca_af2188c84105"/>
        </listOfReactants>
        <kineticLaw>
          <math xmlns="http://www.w3.org/1998/Math/MathML">
            <apply>
              <times/>
              <ci> mwe9a23f92_6c40_4253_888c_275d6373a796 </ci>
              <ci> mw40ee00cb_e22a_49fb_84ca_af2188c84105 </ci>
            </apply>
          </math>
        </kineticLaw>
      </reaction>
      <reaction id="mw9a792043_2e80_40f7_84fd_87e22209e477" name="Blood_Permeable_Transfer_To_Diseased_sR1" reversible="false" fast="false">
        <listOfReactants>
          <speciesReference species="mwf480b326_6b55_44b1_a6c3_83e58f7ce739"/>
        </listOfReactants>
        <kineticLaw>
          <math xmlns="http://www.w3.org/1998/Math/MathML">
            <apply>
              <divide/>
              <apply>
                <times/>
                <ci> mw23b21c94_2921_4e9d_8ad0_1641c3dfb83b </ci>
                <ci> mwf480b326_6b55_44b1_a6c3_83e58f7ce739 </ci>
                <ci> mw91c92dcd_42af_453f_b181_17cb7989d1c4 </ci>
              </apply>
              <ci> mwba2f4ca3_6b97_42af_b660_b437aab943a8 </ci>
            </apply>
          </math>
        </kineticLaw>
      </reaction>
      <reaction id="mwcb0f34f5_597c_4da2_a312_b4e5b18ad988" name="Normal_Permeable_Transfer_From_Blood_sR1" reversible="false" fast="false">
        <listOfProducts>
          <speciesReference species="mw35b17ba8_0007_4d75_9bfa_6ed077b63880"/>
        </listOfProducts>
        <kineticLaw>
          <math xmlns="http://www.w3.org/1998/Math/MathML">
            <apply>
              <times/>
              <ci> mw4b3bd9f4_00a4_4230_a272_f7f681b82bc0 </ci>
              <ci> mwf480b326_6b55_44b1_a6c3_83e58f7ce739 </ci>
            </apply>
          </math>
        </kineticLaw>
      </reaction>
      <reaction id="mwbb0606ec_5693_4d11_b810_e4e44ae45322" name="Diseased_Permeable_Transfer_From_Blood_sR1" reversible="false" fast="false">
        <listOfProducts>
          <speciesReference species="mw40ee00cb_e22a_49fb_84ca_af2188c84105"/>
        </listOfProducts>
        <kineticLaw>
          <math xmlns="http://www.w3.org/1998/Math/MathML">
            <apply>
              <times/>
              <ci> mw23b21c94_2921_4e9d_8ad0_1641c3dfb83b </ci>
              <ci> mwf480b326_6b55_44b1_a6c3_83e58f7ce739 </ci>
            </apply>
          </math>
        </kineticLaw>
      </reaction>
      <reaction id="mw52acb9b1_ff64_4317_a4e9_9199123abb47" name="Blood_Permeable_Transfer_From_Diseased_sR1" reversible="false" fast="false">
        <listOfProducts>
          <speciesReference species="mwf480b326_6b55_44b1_a6c3_83e58f7ce739"/>
        </listOfProducts>
        <kineticLaw>
          <math xmlns="http://www.w3.org/1998/Math/MathML">
            <apply>
              <divide/>
              <apply>
                <times/>
                <ci> mw4c0fe563_9e83_4ddd_8dfb_511130d63d11 </ci>
                <ci> mw40ee00cb_e22a_49fb_84ca_af2188c84105 </ci>
                <ci> mw91c92dcd_42af_453f_b181_17cb7989d1c4 </ci>
              </apply>
              <ci> mwba2f4ca3_6b97_42af_b660_b437aab943a8 </ci>
            </apply>
          </math>
        </kineticLaw>
      </reaction>
      <reaction id="mwdf980224_6d36_4fd7_9560_d6627311ffa6" name="Blood_Lymphatic_Drainage_From_Diseased_sR1" reversible="false" fast="false">
        <listOfProducts>
          <speciesReference species="mwf480b326_6b55_44b1_a6c3_83e58f7ce739"/>
        </listOfProducts>
        <kineticLaw>
          <math xmlns="http://www.w3.org/1998/Math/MathML">
            <apply>
              <times/>
              <ci> mw06e91dd8_c42e_4fd0_93bb_f289bf6a9ba0 </ci>
              <ci> mw40ee00cb_e22a_49fb_84ca_af2188c84105 </ci>
            </apply>
          </math>
        </kineticLaw>
      </reaction>
      <reaction id="mwcbd37647_4802_435a_a5c2_314a05a021f1" name="Normal_Lymphatic_Drainage_V165_sR1" reversible="false" fast="false">
        <listOfReactants>
          <speciesReference species="mw77353be2_9fe6_4bb3_85fa_670df92f16f0"/>
        </listOfReactants>
        <kineticLaw>
          <math xmlns="http://www.w3.org/1998/Math/MathML">
            <apply>
              <times/>
              <ci> mw3975b10a_5e89_472d_b098_1144940b91cc </ci>
              <ci> mw77353be2_9fe6_4bb3_85fa_670df92f16f0 </ci>
            </apply>
          </math>
        </kineticLaw>
      </reaction>
      <reaction id="mw7e7af1b0_d7c0_4c4a_a08b_9700d406147f" name="Diseased_Degradation_V165_sR1" reversible="false" fast="false">
        <listOfReactants>
          <speciesReference species="mwac4be143_d9bf_4de5_be52_54cae495f1eb"/>
        </listOfReactants>
        <kineticLaw>
          <math xmlns="http://www.w3.org/1998/Math/MathML">
            <apply>
              <times/>
              <ci> mw8aa8b4f0_5c50_4a06_926e_a08684675c02 </ci>
              <ci> mwac4be143_d9bf_4de5_be52_54cae495f1eb </ci>
            </apply>
          </math>
        </kineticLaw>
      </reaction>
      <reaction id="mw4c266934_94d7_4359_a84f_257cbc252516" name="Blood_Permeable_Transfer_To_Diseased_V165_sR1" reversible="false" fast="false">
        <listOfReactants>
          <speciesReference species="mw02544811_3554_405c_b1d6_904b616f1133"/>
        </listOfReactants>
        <kineticLaw>
          <math xmlns="http://www.w3.org/1998/Math/MathML">
            <apply>
              <divide/>
              <apply>
                <times/>
                <ci> mwd0294433_c69c_4b61_8993_eb77ab4406f5 </ci>
                <ci> mw02544811_3554_405c_b1d6_904b616f1133 </ci>
                <ci> mw91c92dcd_42af_453f_b181_17cb7989d1c4 </ci>
              </apply>
              <ci> mwba2f4ca3_6b97_42af_b660_b437aab943a8 </ci>
            </apply>
          </math>
        </kineticLaw>
      </reaction>
      <reaction id="mw8a8550f9_981e_4092_b2f9_b62597decce8" name="Normal_Permeable_Transfer_From_Blood_V165_sR1" reversible="false" fast="false">
        <listOfProducts>
          <speciesReference species="mw77353be2_9fe6_4bb3_85fa_670df92f16f0"/>
        </listOfProducts>
        <kineticLaw>
          <math xmlns="http://www.w3.org/1998/Math/MathML">
            <apply>
              <times/>
              <ci> mwf9245155_b9e6_489d_87d9_c73e536f7882 </ci>
              <ci> mw02544811_3554_405c_b1d6_904b616f1133 </ci>
            </apply>
          </math>
        </kineticLaw>
      </reaction>
      <reaction id="mwa2573f08_06a7_4ce9_8d16_8451d305de98" name="Diseased_Permeable_Transfer_From_Blood_V165_sR1" reversible="false" fast="false">
        <listOfProducts>
          <speciesReference species="mwac4be143_d9bf_4de5_be52_54cae495f1eb"/>
        </listOfProducts>
        <kineticLaw>
          <math xmlns="http://www.w3.org/1998/Math/MathML">
            <apply>
              <times/>
              <ci> mwd0294433_c69c_4b61_8993_eb77ab4406f5 </ci>
              <ci> mw02544811_3554_405c_b1d6_904b616f1133 </ci>
            </apply>
          </math>
        </kineticLaw>
      </reaction>
      <reaction id="mw9b08e28e_7419_4018_a52f_fbd2aef6aff3" name="Blood_Permeable_Transfer_From_Diseased_V165_sR1" reversible="false" fast="false">
        <listOfProducts>
          <speciesReference species="mw02544811_3554_405c_b1d6_904b616f1133"/>
        </listOfProducts>
        <kineticLaw>
          <math xmlns="http://www.w3.org/1998/Math/MathML">
            <apply>
              <divide/>
              <apply>
                <times/>
                <ci> mw1b4c80e8_793c_4d6c_8176_1b29f93da371 </ci>
                <ci> mwac4be143_d9bf_4de5_be52_54cae495f1eb </ci>
                <ci> mw91c92dcd_42af_453f_b181_17cb7989d1c4 </ci>
              </apply>
              <ci> mwba2f4ca3_6b97_42af_b660_b437aab943a8 </ci>
            </apply>
          </math>
        </kineticLaw>
      </reaction>
      <reaction id="mw3cedbec0_a46d_41c2_8963_f9db9a3d2cec" name="Blood_Lymphatic_Drainage_From_Normal_V165_sR1" reversible="false" fast="false">
        <listOfProducts>
          <speciesReference species="mw02544811_3554_405c_b1d6_904b616f1133"/>
        </listOfProducts>
        <kineticLaw>
          <math xmlns="http://www.w3.org/1998/Math/MathML">
            <apply>
              <times/>
              <ci> mw9edbb94d_c90e_4475_843e_d6a8882379d2 </ci>
              <ci> mw77353be2_9fe6_4bb3_85fa_670df92f16f0 </ci>
            </apply>
          </math>
        </kineticLaw>
      </reaction>
      <reaction id="mw841c3fc3_a78c_45a7_880b_e9ae6187f110" name="Normal_Degradation_V121_sR1" reversible="false" fast="false">
        <listOfReactants>
          <speciesReference species="mw858f04b6_4e36_4b6d_aef5_a1378dae84dd"/>
        </listOfReactants>
        <kineticLaw>
          <math xmlns="http://www.w3.org/1998/Math/MathML">
            <apply>
              <times/>
              <ci> mw8aa8b4f0_5c50_4a06_926e_a08684675c02 </ci>
              <ci> mw858f04b6_4e36_4b6d_aef5_a1378dae84dd </ci>
            </apply>
          </math>
        </kineticLaw>
      </reaction>
      <reaction id="mw8e9cd9f1_60df_47bf_9463_a96a7ee5a0da" name="Diseased_Lymphatic_Drainage_V121_sR1" reversible="false" fast="false">
        <listOfReactants>
          <speciesReference species="mw1b4a5b85_d227_4327_b697_52a1b53bde4e"/>
        </listOfReactants>
        <kineticLaw>
          <math xmlns="http://www.w3.org/1998/Math/MathML">
            <apply>
              <times/>
              <ci> mwe9a23f92_6c40_4253_888c_275d6373a796 </ci>
              <ci> mw1b4a5b85_d227_4327_b697_52a1b53bde4e </ci>
            </apply>
          </math>
        </kineticLaw>
      </reaction>
      <reaction id="mwe7332f12_2cd6_4129_ad5b_c61097dea616" name="Blood_Permeable_Transfer_To_Diseased_V121_sR1" reversible="false" fast="false">
        <listOfReactants>
          <speciesReference species="mw63f81e1e_a15c_4c38_b7a3_73f77bf5586f"/>
        </listOfReactants>
        <kineticLaw>
          <math xmlns="http://www.w3.org/1998/Math/MathML">
            <apply>
              <divide/>
              <apply>
                <times/>
                <ci> mwb6e40cf9_8773_4072_aad4_05e070c85d98 </ci>
                <ci> mw63f81e1e_a15c_4c38_b7a3_73f77bf5586f </ci>
                <ci> mw91c92dcd_42af_453f_b181_17cb7989d1c4 </ci>
              </apply>
              <ci> mwba2f4ca3_6b97_42af_b660_b437aab943a8 </ci>
            </apply>
          </math>
        </kineticLaw>
      </reaction>
      <reaction id="mwbfaa4563_fb3e_4968_bced_264d3ac88fd1" name="Normal_Permeable_Transfer_From_Blood_V121_sR1" reversible="false" fast="false">
        <listOfProducts>
          <speciesReference species="mw858f04b6_4e36_4b6d_aef5_a1378dae84dd"/>
        </listOfProducts>
        <kineticLaw>
          <math xmlns="http://www.w3.org/1998/Math/MathML">
            <apply>
              <times/>
              <ci> mw592da8ca_b96b_4449_afc3_7f093434ada9 </ci>
              <ci> mw63f81e1e_a15c_4c38_b7a3_73f77bf5586f </ci>
            </apply>
          </math>
        </kineticLaw>
      </reaction>
      <reaction id="mw960d23b1_527c_44cc_8c2a_a9bcc71f6aff" name="Diseased_Permeable_Transfer_From_Blood_V121_sR1" reversible="false" fast="false">
        <listOfProducts>
          <speciesReference species="mw1b4a5b85_d227_4327_b697_52a1b53bde4e"/>
        </listOfProducts>
        <kineticLaw>
          <math xmlns="http://www.w3.org/1998/Math/MathML">
            <apply>
              <times/>
              <ci> mwb6e40cf9_8773_4072_aad4_05e070c85d98 </ci>
              <ci> mw63f81e1e_a15c_4c38_b7a3_73f77bf5586f </ci>
            </apply>
          </math>
        </kineticLaw>
      </reaction>
      <reaction id="mwb0ed753d_1bbf_4756_a5a5_f3c4030b43db" name="Blood_Permeable_Transfer_From_Diseased_V121_sR1" reversible="false" fast="false">
        <listOfProducts>
          <speciesReference species="mw63f81e1e_a15c_4c38_b7a3_73f77bf5586f"/>
        </listOfProducts>
        <kineticLaw>
          <math xmlns="http://www.w3.org/1998/Math/MathML">
            <apply>
              <divide/>
              <apply>
                <times/>
                <ci> mw93f87387_7653_4022_8fb6_d5c818f68e69 </ci>
                <ci> mw1b4a5b85_d227_4327_b697_52a1b53bde4e </ci>
                <ci> mw91c92dcd_42af_453f_b181_17cb7989d1c4 </ci>
              </apply>
              <ci> mwba2f4ca3_6b97_42af_b660_b437aab943a8 </ci>
            </apply>
          </math>
        </kineticLaw>
      </reaction>
      <reaction id="mw04a630c6_6113_4633_98b8_aca67c9e846d" name="Blood_Lymphatic_Drainage_From_Normal_V121_sR1" reversible="false" fast="false">
        <listOfProducts>
          <speciesReference species="mw63f81e1e_a15c_4c38_b7a3_73f77bf5586f"/>
        </listOfProducts>
        <kineticLaw>
          <math xmlns="http://www.w3.org/1998/Math/MathML">
            <apply>
              <times/>
              <ci> mw9edbb94d_c90e_4475_843e_d6a8882379d2 </ci>
              <ci> mw858f04b6_4e36_4b6d_aef5_a1378dae84dd </ci>
            </apply>
          </math>
        </kineticLaw>
      </reaction>
      <reaction id="mw4f319bf9_9318_4d73_8680_e7103847d61d" name="Blood_Degradation_Clearance_sR1" reversible="false" fast="false">
        <listOfReactants>
          <speciesReference species="mwf480b326_6b55_44b1_a6c3_83e58f7ce739"/>
        </listOfReactants>
        <kineticLaw>
          <math xmlns="http://www.w3.org/1998/Math/MathML">
            <apply>
              <times/>
              <apply>
                <plus/>
                <ci> mw861b720a_d260_4876_a373_3a71303b7288 </ci>
                <ci> mw8aa8b4f0_5c50_4a06_926e_a08684675c02 </ci>
              </apply>
              <ci> mwf480b326_6b55_44b1_a6c3_83e58f7ce739 </ci>
            </apply>
          </math>
        </kineticLaw>
      </reaction>
      <reaction id="mweefea3d8_97ad_4562_9314_1e1c1acbee2f" name="Blood_Degradation_Clearance_V165_sR1" reversible="false" fast="false">
        <listOfReactants>
          <speciesReference species="mw02544811_3554_405c_b1d6_904b616f1133"/>
        </listOfReactants>
        <kineticLaw>
          <math xmlns="http://www.w3.org/1998/Math/MathML">
            <apply>
              <times/>
              <apply>
                <plus/>
                <ci> mw861b720a_d260_4876_a373_3a71303b7288 </ci>
                <ci> mw8aa8b4f0_5c50_4a06_926e_a08684675c02 </ci>
              </apply>
              <ci> mw02544811_3554_405c_b1d6_904b616f1133 </ci>
            </apply>
          </math>
        </kineticLaw>
      </reaction>
      <reaction id="mw6d5f8b2e_6d47_4acf_856f_a6d1763ab4aa" name="Blood_Degradation_Clearance_V121_sR1" reversible="false" fast="false">
        <listOfReactants>
          <speciesReference species="mw63f81e1e_a15c_4c38_b7a3_73f77bf5586f"/>
        </listOfReactants>
        <kineticLaw>
          <math xmlns="http://www.w3.org/1998/Math/MathML">
            <apply>
              <times/>
              <apply>
                <plus/>
                <ci> mw861b720a_d260_4876_a373_3a71303b7288 </ci>
                <ci> mw8aa8b4f0_5c50_4a06_926e_a08684675c02 </ci>
              </apply>
              <ci> mw63f81e1e_a15c_4c38_b7a3_73f77bf5586f </ci>
            </apply>
          </math>
        </kineticLaw>
      </reaction>
      <reaction id="mw055a0f48_2ebc_4704_b9c9_83712657ddb3" name="Normal_Internalization_sR1_N1" reversible="false" fast="false">
        <listOfReactants>
          <speciesReference species="mw512d07ce_e3ee_4265_b8c2_38963b0b7499"/>
        </listOfReactants>
        <kineticLaw>
          <math xmlns="http://www.w3.org/1998/Math/MathML">
            <apply>
              <times/>
              <ci> mw585f0f6d_bc9e_4bd3_b987_15d7e8abfe8f </ci>
              <ci> mw512d07ce_e3ee_4265_b8c2_38963b0b7499 </ci>
            </apply>
          </math>
        </kineticLaw>
      </reaction>
      <reaction id="mwe6559f8c_9ca8_4214_9849_3b792b095a15" name="Blood_Internalization_From_Normal_sR1_N1" reversible="false" fast="false">
        <listOfReactants>
          <speciesReference species="mwe02a2152_cf30_4d14_b42a_44b64f6ba846"/>
        </listOfReactants>
        <kineticLaw>
          <math xmlns="http://www.w3.org/1998/Math/MathML">
            <apply>
              <times/>
              <ci> mw92f3298e_df78_4ec2_aa73_e863a0947710 </ci>
              <ci> mwe02a2152_cf30_4d14_b42a_44b64f6ba846 </ci>
            </apply>
          </math>
        </kineticLaw>
      </reaction>
      <reaction id="mwf3ef0758_1c0c_406e_a54d_076e748cace5" name="Blood_Internalization_From_Diseased_sR1_N1" reversible="false" fast="false">
        <listOfReactants>
          <speciesReference species="mwc8d00cbc_d277_4e3c_b7e8_830cdef38de2"/>
        </listOfReactants>
        <kineticLaw>
          <math xmlns="http://www.w3.org/1998/Math/MathML">
            <apply>
              <times/>
              <ci> mwd73754a7_68ea_4f9e_a69e_8aa4ceb1df5a </ci>
              <ci> mwc8d00cbc_d277_4e3c_b7e8_830cdef38de2 </ci>
            </apply>
          </math>
        </kineticLaw>
      </reaction>
      <reaction id="mw8fdda40e_028b_4996_aeb7_4c38c630037d" name="Diseased_Internalization_sR1_N1" reversible="false" fast="false">
        <listOfReactants>
          <speciesReference species="mw15a34c00_d133_4453_947e_b3333364f837"/>
        </listOfReactants>
        <kineticLaw>
          <math xmlns="http://www.w3.org/1998/Math/MathML">
            <apply>
              <times/>
              <ci> mwfe5bcc08_5b12_451d_b7ac_a579e7c2684d </ci>
              <ci> mw15a34c00_d133_4453_947e_b3333364f837 </ci>
            </apply>
          </math>
        </kineticLaw>
      </reaction>
      <reaction id="mw0db340dd_7ae8_4281_8b63_174369cb73ee" name="Normal_Internalization_V121_sR1_N1" reversible="false" fast="false">
        <listOfReactants>
          <speciesReference species="mwc67ed8ae_87b0_4bc8_ba2d_4fd8dab0c54a"/>
        </listOfReactants>
        <kineticLaw>
          <math xmlns="http://www.w3.org/1998/Math/MathML">
            <apply>
              <times/>
              <ci> mw0ed5d8da_865c_4b63_8451_9139ba407a6f </ci>
              <ci> mwc67ed8ae_87b0_4bc8_ba2d_4fd8dab0c54a </ci>
            </apply>
          </math>
        </kineticLaw>
      </reaction>
      <reaction id="mwf11f036e_f7d1_43e5_bf3a_72808ffb53e5" name="Blood_Internalization_From_Normal_V121_sR1_N1" reversible="false" fast="false">
        <listOfReactants>
          <speciesReference species="mw9cc8213c_7332_47bf_8416_db3cf3f22a65"/>
        </listOfReactants>
        <kineticLaw>
          <math xmlns="http://www.w3.org/1998/Math/MathML">
            <apply>
              <times/>
              <ci> mw3abefde7_b4a8_4ca5_8ad3_93629fedbd80 </ci>
              <ci> mw9cc8213c_7332_47bf_8416_db3cf3f22a65 </ci>
            </apply>
          </math>
        </kineticLaw>
      </reaction>
      <reaction id="mw5967aea4_03b3_4503_b854_fcc21be26b7d" name="Blood_Internalization_From_Diseased_V121_sR1_N1" reversible="false" fast="false">
        <listOfReactants>
          <speciesReference species="mw2d7f098c_f84b_478d_afcd_1fb71071f69d"/>
        </listOfReactants>
        <kineticLaw>
          <math xmlns="http://www.w3.org/1998/Math/MathML">
            <apply>
              <times/>
              <ci> mw8ae28790_c58f_4d1c_8a47_61a888f10fa7 </ci>
              <ci> mw2d7f098c_f84b_478d_afcd_1fb71071f69d </ci>
            </apply>
          </math>
        </kineticLaw>
      </reaction>
      <reaction id="mwe329a2ff_e049_4a4e_8cb2_8594f2ff13a0" name="Diseased_Internalization_V121_sR1_N1" reversible="false" fast="false">
        <listOfReactants>
          <speciesReference species="mw76bc1de1_301a_444d_a6df_2c658ad40986"/>
        </listOfReactants>
        <kineticLaw>
          <math xmlns="http://www.w3.org/1998/Math/MathML">
            <apply>
              <times/>
              <ci> mw109ac123_693a_4ccd_b1bc_df4eee6688e5 </ci>
              <ci> mw76bc1de1_301a_444d_a6df_2c658ad40986 </ci>
            </apply>
          </math>
        </kineticLaw>
      </reaction>
      <reaction id="mwd3cce358_30f0_4f52_81af_2872cac89cbd" name="Blood_Reaction_Disease_01" fast="false">
        <listOfReactants>
          <speciesReference species="mw63f81e1e_a15c_4c38_b7a3_73f77bf5586f"/>
          <speciesReference species="mw1e1758d3_a02c_4b80_9656_fa40728166bc"/>
        </listOfReactants>
        <listOfProducts>
          <speciesReference species="mw2d7f098c_f84b_478d_afcd_1fb71071f69d"/>
        </listOfProducts>
        <kineticLaw>
          <math xmlns="http://www.w3.org/1998/Math/MathML">
            <apply>
              <minus/>
              <apply>
[truncated: 198,427 more chars]
